# Supplementary material for: Uniconazole-induced starch accumulation in the bioenergy crop duckweed (Landoltia punctata) I: transcriptome analysis of the effects of uniconazole on chlorophyll and endogenous hormone biosynthesis
Source: Biotechnol Biofuels. 2015 Apr 2;8:57. doi: 10.1186/s13068-015-0246-7 (PMC4392464; doi:10.1186/s13068-015-0246-7)
Supplement: Additional file 1: Table S1. — Sequence annotations of L. punctata transcripts and the gene expression profiling of five samples. [file 13068_2015_246_MOESM1_ESM.xlsx]

## Sheet: Sheet1
Sequence name	Sequence desc.	Sequence length	Hit desc.	Hit ACC	E-Value	Similarity	Bit-Score	Alignment length	Positives	gene_id	0hourFPKM	2hourFPKM	5hourFPKM	72hourFPKM	240hourFPKM
comp9998_c0_seq1	protein kinase	265	gi|348664899|gb|EGZ04737.1|hypothetical protein PHYSODRAFT_535845 [Phytophthora sojae]	EGZ04737	5.23293e-36	90	154.836	87	79	comp9998_c0_seq1	0	0.22	0	0.21	0.22
comp9996_c0_seq1	chaperone protein	453	gi|84043798|ref|XP_951689.1|chaperone protein [Trypanosoma brucei brucei strain 927/4 GUTat10.1] >gi|33348650|gb|AAQ15974.1| chaperone protein DnaJ, putative [Trypanosoma brucei brucei strain 927/4 GUTat10.1] >gi|62359561|gb|AAX79995.1| chaperone protein DnaJ, putative [Trypanosoma brucei]	XP_951689	1.91591e-22	63	109.768	135	86	comp9996_c0_seq1	0	0	0	0.11	1.16
comp9994_c0_seq1	conserved hypothetical protein	479	gi|255560802|ref|XP_002521414.1|conserved hypothetical protein [Ricinus communis] >gi|223539313|gb|EEF40904.1| conserved hypothetical protein [Ricinus communis]	XP_002521414	5.86095e-21	63	102.449	107	68	comp9994_c0_seq1	0	0	0	0.43	0
comp9985_c0_seq1	long-chain fatty acid	247	gi|348667148|gb|EGZ06974.1|hypothetical protein PHYSODRAFT_565842 [Phytophthora sojae]	EGZ06974	1.35603e-20	80	103.605	78	63	comp9985_c0_seq1	0	0	0	0	0.47
comp9982_c0_seq1	short-chain dehydrogenase reductase family protein	304	gi|145250419|ref|XP_001396723.1|short-chain dehydrogenase/reductase family protein [Aspergillus niger CBS 513.88] >gi|134082242|emb|CAL00997.1| unnamed protein product [Aspergillus niger] >gi|350636191|gb|EHA24551.1| short chain dehydrogenase [Aspergillus niger ATCC 1015]	XP_001396723	1.45333e-46	95	189.889	100	95	comp9982_c0_seq1	0	0	0	0	0
comp9980_c0_seq1	polycomb-like protein	202	gi|348684864|gb|EGZ24679.1|hypothetical protein PHYSODRAFT_479110 [Phytophthora sojae]	EGZ24679	1.33229e-07	65	60.4622	69	45	comp9980_c0_seq1	0	0	0	0	0.3
comp9979_c0_seq1	non-canonical purine ntp rdgb ham1 family protein	292	gi|146161354|ref|XP_977249.2|non-canonical purine NTP pyrophosphatase, rdgB/HAM1 family protein [Tetrahymena thermophila] >gi|146146822|gb|EAR86535.2| non-canonical purine NTP pyrophosphatase, rdgB/HAM1 family protein [Tetrahymena thermophila SB210]	XP_977249	3.8753e-39	86	165.236	97	84	comp9979_c0_seq1	0.2	0	0	0.38	0
comp9978_c0_seq1	titin isoform n2b	338	gi|301121588|ref|XP_002908521.1|conserved hypothetical protein [Phytophthora infestans T30-4] >gi|262103552|gb|EEY61604.1| conserved hypothetical protein [Phytophthora infestans T30-4]	XP_002908521	7.93905e-29	80	130.954	104	84	comp9978_c0_seq1	0	0	0	0	0.32
comp9976_c0_seq1	hypothetical protein PHYSODRAFT_317356	401	gi|348672270|gb|EGZ12090.1|hypothetical protein PHYSODRAFT_317356 [Phytophthora sojae]	EGZ12090	7.18896e-26	83	87.4261	62	52	comp9976_c0_seq1	0	0	0	0.13	0.93
comp9975_c0_seq1	hypothetical protein PHYSODRAFT_358806	439	gi|348690276|gb|EGZ30090.1|hypothetical protein PHYSODRAFT_358806 [Phytophthora sojae]	EGZ30090	9.51419e-13	67	53.9138	40	27	comp9975_c0_seq1	0	0	0	0	0.96
comp9970_c0_seq1	hypothetical protein AKAW_03842	229	gi|358369113|dbj|GAA85728.1|hypothetical protein AKAW_03842 [Aspergillus kawachii IFO 4308]	GAA85728	4.91112e-26	96	121.709	63	61	comp9970_c0_seq1	0	0	0	0	0
comp997_c1_seq1	dna damage-binding	518	gi|301121252|ref|XP_002908353.1|DNA damage-binding protein, putative [Phytophthora infestans T30-4] >gi|262103384|gb|EEY61436.1| DNA damage-binding protein, putative [Phytophthora infestans T30-4]	XP_002908353	3.41598e-72	85	275.018	181	154	comp997_c1_seq1	0	0	0	0.1	0.6
comp997_c0_seq1	dna damage-binding	299	gi|301121252|ref|XP_002908353.1|DNA damage-binding protein, putative [Phytophthora infestans T30-4] >gi|262103384|gb|EEY61436.1| DNA damage-binding protein, putative [Phytophthora infestans T30-4]	XP_002908353	1.41607e-33	85	146.747	98	84	comp997_c0_seq1	0	0	0	0.19	0.75
comp9969_c1_seq1	sestrinlike protein	412	gi|325183238|emb|CCA17696.1|sestrinlike protein putative [Albugo laibachii Nc14] >gi|325183884|emb|CCA18342.1| sestrinlike protein putative [Albugo laibachii Nc14]	CCA17696	3.32838e-43	77	178.718	137	106	comp9969_c1_seq1	0	0	0	0.13	0.26
comp9969_c0_seq1	sestrin-like protein	436	gi|348685375|gb|EGZ25190.1|hypothetical protein PHYSODRAFT_485223 [Phytophthora sojae]	EGZ25190	8.53253e-15	56	84.3445	153	86	comp9969_c0_seq1	0	0	0.24	0	0.36
comp9966_c1_seq1	rna-3 -phosphate cyclase	240	gi|301095898|ref|XP_002897048.1|RNA 3'-terminal phosphate cyclase, putative [Phytophthora infestans T30-4] >gi|262108477|gb|EEY66529.1| RNA 3'-terminal phosphate cyclase, putative [Phytophthora infestans T30-4]	XP_002897048	3.61371e-13	75	78.9518	77	58	comp9966_c1_seq1	0	0	0	0	0.49
comp9966_c0_seq1	rna 3 -terminal phosphate	596	gi|301095898|ref|XP_002897048.1|RNA 3'-terminal phosphate cyclase, putative [Phytophthora infestans T30-4] >gi|262108477|gb|EEY66529.1| RNA 3'-terminal phosphate cyclase, putative [Phytophthora infestans T30-4]	XP_002897048	3.36872e-26	54	122.865	202	111	comp9966_c0_seq1	0	0	0	0	0.77
comp9965_c1_seq1	nuclear pore complex protein nup155	882	gi|301111976|ref|XP_002905067.1|nuclear pore complex protein Nup155 [Phytophthora infestans T30-4] >gi|262095397|gb|EEY53449.1| nuclear pore complex protein Nup155 [Phytophthora infestans T30-4]	XP_002905067	1.19827e-82	75	311.612	295	223	comp9965_c1_seq1	0.06	0.06	0	0	0.96
comp9965_c0_seq1	nuclear pore complex protein nup155	245	gi|348686026|gb|EGZ25841.1|hypothetical protein PHYSODRAFT_297338 [Phytophthora sojae]	EGZ25841	2.02858e-24	68	116.316	92	63	comp9965_c0_seq1	0	0	0	0	0.24
comp9961_c0_seq1	conserved hypothetical protein	769	gi|301105593|ref|XP_002901880.1|conserved hypothetical protein [Phytophthora infestans T30-4] >gi|262099218|gb|EEY57270.1| conserved hypothetical protein [Phytophthora infestans T30-4]	XP_002901880	2.30491e-65	83	253.832	168	140	comp9961_c0_seq1	0	0.13	0	0	1.24
comp996_c0_seq1	rme1-like gtpase atpase without a c-terminal eh domain	314	gi|348671603|gb|EGZ11424.1|hypothetical protein PHYSODRAFT_304910 [Phytophthora sojae]	EGZ11424	3.42465e-32	79	142.124	104	83	comp996_c0_seq1	0	0	0	0	0.53
comp9955_c0_seq1	atp synthase beta subunit	201	gi|119416492|emb|CAI34837.1|ATP synthase beta chain, mitochondrial precursor [Polytomella sp. Pringsheim 198.80]	CAI34837	2.19095e-18	80	96.2857	66	53	comp9955_c0_seq1	0	0.31	0	0	0
comp9954_c0_seq1	hypothetical protein PHYSODRAFT_490725	1069	gi|348679436|gb|EGZ19252.1|hypothetical protein PHYSODRAFT_490725 [Phytophthora sojae]	EGZ19252	8.40583e-18	47	96.6709	250	118	comp9954_c0_seq1	0	0.05	0	0.09	1.25
comp9952_c0_seq1	acyl- dehydrogenase oxidase	791	gi|348685599|gb|EGZ25414.1|hypothetical protein PHYSODRAFT_483606 [Phytophthora sojae]	EGZ25414	6.04482e-48	59	196.052	257	153	comp9952_c0_seq1	0	0	0.06	0	1.84
comp9941_c0_seq1	yip1 domain-containing protein	638	gi|348683301|gb|EGZ23116.1|hypothetical protein PHYSODRAFT_540638 [Phytophthora sojae]	EGZ23116	9.15244e-87	88	324.324	194	172	comp9941_c0_seq1	0	0	0	0.08	0.96
comp9939_c0_seq1	kazal-type protease inhibitor	542	gi|156376775|ref|XP_001630534.1|predicted protein [Nematostella vectensis] >gi|156217557|gb|EDO38471.1| predicted protein [Nematostella vectensis]	XP_001630534	8.37955e-18	45	75.8702	109	50	comp9939_c0_seq1	0	0	0	0	0.67
comp9936_c0_seq1	ribosomal protein s6	353	gi|348533494|ref|XP_003454240.1|PREDICTED: 40S ribosomal protein S6-like [Oreochromis niloticus]	XP_003454240	2.26173e-39	84	166.007	117	99	comp9936_c0_seq1	0.47	0	0.15	0.15	0
comp9935_c0_seq1	alpha subunit	312	gi|78185475|ref|YP_377910.1|phycocyanin, alpha subunit [Synechococcus sp. CC9902] >gi|78169769|gb|ABB26866.1| Phycocyanin, alpha subunit [Synechococcus sp. CC9902]	YP_377910	1.58345e-45	90	186.422	104	94	comp9935_c0_seq1	0	0.18	0.18	0	0.18
comp9926_c0_seq1	thrombospondin type 1 repeat containing protein	876	gi|348686326|gb|EGZ26141.1|hypothetical protein PHYSODRAFT_354117 [Phytophthora sojae]	EGZ26141	2.97403e-09	41	67.781	260	108	comp9926_c0_seq1	0	0	0.17	0.39	0.91
comp9925_c0_seq1	rna-directed dna polymerase (reverse transcriptase) chromo zinc cchc-type peptidase active site polynucleotidyl ribonuclease h fold	804	gi|261865347|gb|ACY01928.1|hypothetical protein [Beta vulgaris]	ACY01928	1.08801e-19	55	97.4413	127	71	comp9925_c0_seq1	0.13	0.06	0.06	0	0.06
comp9924_c0_seq1	hypothetical protein PHYSODRAFT_469747	515	gi|348687398|gb|EGZ27212.1|hypothetical protein PHYSODRAFT_469747 [Phytophthora sojae]	EGZ27212	6.29846e-50	85	201.06	144	123	comp9924_c0_seq1	0	0.1	0	0.2	1.31
comp9921_c0_seq1	serine protease family	941	gi|348688611|gb|EGZ28425.1|hypothetical protein PHYSODRAFT_537128 [Phytophthora sojae]	EGZ28425	3.4893e-123	89	446.432	276	246	comp9921_c0_seq1	0	0	0	0	1.16
comp9920_c0_seq1	eukaryotic translation elongation factor 1 epsilon-1	500	gi|348677688|gb|EGZ17505.1|hypothetical protein PHYSODRAFT_285944 [Phytophthora sojae]	EGZ17505	1.54102e-48	79	196.438	149	118	comp9920_c0_seq1	0	0	0	0.1	1.67
comp9917_c0_seq1	hypothetical protein OsJ_16892	292	gi|222629976|gb|EEE62108.1|hypothetical protein OsJ_16892 [Oryza sativa Japonica Group]	EEE62108	3.91641e-15	72	85.5001	92	67	comp9917_c0_seq1	0	0	0	0	0.19
comp9914_c0_seq1	hypothetical protein PHYSODRAFT_348519	289	gi|348665887|gb|EGZ05715.1|hypothetical protein PHYSODRAFT_348519 [Phytophthora sojae]	EGZ05715	6.84927e-44	97	181.03	95	93	comp9914_c0_seq1	0	0	0	0	1.36
comp9907_c0_seq1	ribosomal protein s18	449	gi|384251158|gb|EIE24636.1|ribosomal protein S18 component of cytosolic 80S ribosome and 40S small subunit [Coccomyxa subellipsoidea C-169]	EIE24636	1.0461e-52	83	210.305	137	114	comp9907_c0_seq1	0	0	0	0.12	0.94
comp99_c1_seq1	g-protein-coupled receptor family protein	223	gi|348688788|gb|EGZ28602.1|hypothetical protein PHYSODRAFT_475580 [Phytophthora sojae]	EGZ28602	1.49212e-14	75	83.5741	65	49	comp99_c1_seq1	0	0	0	0	0.53
comp99_c0_seq1	hypothetical protein PHYSODRAFT_475580	578	gi|348688788|gb|EGZ28602.1|hypothetical protein PHYSODRAFT_475580 [Phytophthora sojae]	EGZ28602	5.54883e-34	75	146.362	108	82	comp99_c0_seq1	0	0	0	0	1.07
comp9895_c0_seq1	hypothetical protein PHYSODRAFT_522285	300	gi|348669638|gb|EGZ09460.1|hypothetical protein PHYSODRAFT_522285 [Phytophthora sojae]	EGZ09460	1.67832e-10	66	70.0922	75	50	comp9895_c0_seq1	0	0	0	0	1.31
comp9888_c0_seq1	trifunctional enzyme subunit mitochondrial-like	295	gi|45384238|ref|NP_990387.1|trifunctional enzyme subunit alpha, mitochondrial [Gallus gallus] >gi|2737971|gb|AAB94317.1| CFR-associated protein p70 [Gallus gallus]	NP_990387	6.59495e-47	100	191.045	97	97	comp9888_c0_seq1	0	0	0	0	0
comp9881_c0_seq1	ankyrin-like protein	255	gi|348685766|gb|EGZ25581.1|hypothetical protein PHYSODRAFT_257795 [Phytophthora sojae]	EGZ25581	3.23033e-09	72	65.855	55	40	comp9881_c0_seq1	0	0	0	0	0.45
comp9878_c0_seq1	conserved hypothetical protein	236	gi|301118518|ref|XP_002906987.1|conserved hypothetical protein [Phytophthora infestans T30-4] >gi|262108336|gb|EEY66388.1| conserved hypothetical protein [Phytophthora infestans T30-4]	XP_002906987	9.22091e-17	66	90.8929	78	52	comp9878_c0_seq1	0	0	0	0	1
comp9877_c0_seq1	conserved hypothetical protein	468	gi|301107171|ref|XP_002902668.1|conserved hypothetical protein [Phytophthora infestans T30-4] >gi|262098542|gb|EEY56594.1| conserved hypothetical protein [Phytophthora infestans T30-4]	XP_002902668	2.0373e-72	92	275.789	155	144	comp9877_c0_seq1	0	0	0	0	1.01
comp9876_c0_seq1	hypothetical protein NAEGRDRAFT_81388	220	gi|290978138|ref|XP_002671793.1|hypothetical protein NAEGRDRAFT_81388 [Naegleria gruberi] >gi|284085365|gb|EFC39049.1| hypothetical protein NAEGRDRAFT_81388 [Naegleria gruberi]	XP_002671793	3.43254e-24	100	115.546	60	60	comp9876_c0_seq1	0.28	0	0	0.27	0.54
comp9873_c0_seq1	general transcription factor iih	565	gi|301098671|ref|XP_002898428.1|general transcription factor IIH subunit, putative [Phytophthora infestans T30-4] >gi|262105199|gb|EEY63251.1| general transcription factor IIH subunit, putative [Phytophthora infestans T30-4]	XP_002898428	5.2514e-68	88	261.536	163	145	comp9873_c0_seq1	0	0	0	0	1.46
comp9871_c0_seq1	von willebrand factor type a domain containing protein	258	gi|118349482|ref|XP_001008022.1|von Willebrand factor type A domain containing protein [Tetrahymena thermophila] >gi|89289789|gb|EAR87777.1| von Willebrand factor type A domain containing protein [Tetrahymena thermophila SB210]	XP_001008022	9.03008e-20	78	100.908	84	66	comp9871_c0_seq1	0.46	0.45	0.22	0	0
comp9867_c0_seq1	prenyltransferaselike protein	570	gi|301097503|ref|XP_002897846.1|prenyltransferase-like protein, putative [Phytophthora infestans T30-4] >gi|262106594|gb|EEY64646.1| prenyltransferase-like protein, putative [Phytophthora infestans T30-4]	XP_002897846	3.38704e-78	88	295.434	180	160	comp9867_c0_seq1	0	0	0	0.09	0.81
comp9865_c0_seq1	ubiquitin-conjugating enzyme family protein	233	gi|313233418|emb|CBY24533.1|unnamed protein product [Oikopleura dioica]	CBY24533	3.17994e-17	73	92.4337	78	57	comp9865_c0_seq1	0	0	0	0.5	0
comp9864_c0_seq1	retrotransposon peptide	226	gi|147782946|emb|CAN70097.1|hypothetical protein VITISV_025129 [Vitis vinifera]	CAN70097	1.17954e-19	75	100.523	74	56	comp9864_c0_seq1	0	0	0	0	0
comp986_c0_seq1	protein creg2 precursor	735	gi|302829681|ref|XP_002946407.1|hypothetical protein VOLCADRAFT_55820 [Volvox carteri f. nagariensis] >gi|300268153|gb|EFJ52334.1| hypothetical protein VOLCADRAFT_55820 [Volvox carteri f. nagariensis]	XP_002946407	6.37701e-30	66	135.961	166	111	comp986_c0_seq1	0	0	0	0.07	0.82
comp9855_c0_seq1	protein phosphatase	373	gi|348671120|gb|EGZ10941.1|hypothetical protein PHYSODRAFT_352397 [Phytophthora sojae]	EGZ10941	9.51993e-54	94	213.772	123	116	comp9855_c0_seq1	0	0	0.14	0	0.58
comp9851_c0_seq1	uv excision repair protein rad23	877	gi|348690401|gb|EGZ30215.1|hypothetical protein PHYSODRAFT_553293 [Phytophthora sojae]	EGZ30215	3.57584e-87	78	326.635	275	216	comp9851_c0_seq1	0	0	0.06	0.28	1.31
comp9849_c0_seq1	solute:sodium symporter family	225	gi|348682309|gb|EGZ22125.1|hypothetical protein PHYSODRAFT_542849 [Phytophthora sojae]	EGZ22125	1.44524e-09	72	67.0106	54	39	comp9849_c0_seq1	0	0	0	0	1.06
comp9845_c0_seq1	memo-like protein	377	gi|348675910|gb|EGZ15728.1|hypothetical protein PHYSODRAFT_351598 [Phytophthora sojae]	EGZ15728	1.32316e-55	91	219.935	125	114	comp9845_c0_seq1	0	0	0	0	0.86
comp9842_c0_seq1	calcineurinlike phosphoesterase	723	gi|301112100|ref|XP_002905129.1|calcineurin-like phosphoesterase, putative [Phytophthora infestans T30-4] >gi|262095459|gb|EEY53511.1| calcineurin-like phosphoesterase, putative [Phytophthora infestans T30-4]	XP_002905129	1.74853e-101	84	373.629	241	204	comp9842_c0_seq1	0	0	0	0	1.33
comp9840_c0_seq1	40s ribosomal protein s18	327	gi|384484079|gb|EIE76259.1|40S ribosomal protein S18 [Rhizopus delemar RA 99-880] >gi|384491284|gb|EIE82480.1| 40S ribosomal protein S18 [Rhizopus delemar RA 99-880] >gi|384491986|gb|EIE83182.1| 40S ribosomal protein S18 [Rhizopus delemar RA 99-880] >gi|384498402|gb|EIE88893.1| 40S ribosomal protein S18 [Rhizopus delemar RA 99-880]	EIE76259	4.39171e-51	97	204.912	108	105	comp9840_c0_seq1	0	0	0	0	0
comp9838_c0_seq1	glutamate carboxypeptidase, putative	377	gi|301122361|ref|XP_002908907.1|glutamate carboxypeptidase, putative [Phytophthora infestans T30-4] >gi|262099669|gb|EEY57721.1| glutamate carboxypeptidase, putative [Phytophthora infestans T30-4]	XP_002908907	8.32628e-42	79	174.096	124	98	comp9838_c0_seq1	0	0	0	0.42	0.43
comp9835_c0_seq1	guanylatebinding protein	217	gi|301099861|ref|XP_002899021.1|guanylate-binding protein, putative [Phytophthora infestans T30-4] >gi|262104333|gb|EEY62385.1| guanylate-binding protein, putative [Phytophthora infestans T30-4]	XP_002899021	2.62212e-32	95	142.51	72	69	comp9835_c0_seq1	0	0	0	0	0.83
comp9833_c0_seq1	ribosomal s17 family protein	392	gi|118384398|ref|XP_001025347.1|Ribosomal S17 family protein [Tetrahymena thermophila] >gi|319443377|pdb|2XZM|V Chain V, Crystal Structure Of The Eukaryotic 40s Ribosomal Subunit In Complex With Initiation Factor 1. This File Contains The 40s Subunit And Initiation Factor For Molecule 1 >gi|319443412|pdb|2XZN|V Chain V, Crystal Structure Of The Eukaryotic 40s Ribosomal Subunit In Complex With Ini…	XP_001025347	2.62548e-40	91	169.088	106	97	comp9833_c0_seq1	0.14	0.14	0	0.41	0.14
comp9828_c0_seq1	aaa family cdc48 subfamily protein	386	gi|340503892|gb|EGR30399.1|transitional endoplasmic reticulum ATPase, putative [Ichthyophthirius multifiliis]	EGR30399	6.7461e-36	77	154.451	126	98	comp9828_c0_seq1	0	0	0	0.83	0
comp9824_c0_seq1	ornithine decarboxylase	413	gi|255936309|ref|XP_002559181.1|Pc13g07510 [Penicillium chrysogenum Wisconsin 54-1255] >gi|211583801|emb|CAP91820.1| Pc13g07510 [Penicillium chrysogenum Wisconsin 54-1255]	XP_002559181	1.29676e-71	97	273.092	137	134	comp9824_c0_seq1	0	0	0	0	0
comp9819_c1_seq1	histidyl-trna synthetase	225	gi|348676942|gb|EGZ16759.1|hypothetical protein PHYSODRAFT_559658 [Phytophthora sojae]	EGZ16759	1.06328e-20	88	103.99	62	55	comp9819_c1_seq1	0	0	0	0	0.53
comp9819_c0_seq1	histidyl-trna synthetase	236	gi|348676942|gb|EGZ16759.1|hypothetical protein PHYSODRAFT_559658 [Phytophthora sojae]	EGZ16759	1.37151e-28	88	130.183	78	69	comp9819_c0_seq1	0	0	0	0	0
comp9816_c0_seq1	spermidine synthase	261	gi|425767689|gb|EKV06255.1|Spermidine synthase (Putrescine aminopropyltransferase) [Penicillium digitatum PHI26] >gi|425780384|gb|EKV18391.1| Putrescine aminopropyltransferase [Penicillium digitatum Pd1]	EKV06255	8.65562e-39	100	164.081	78	78	comp9816_c0_seq1	0	0	0	0	0
comp9815_c0_seq1	myosin-like protein	409	gi|301120532|ref|XP_002907993.1|myosin-like protein [Phytophthora infestans T30-4] >gi|262103024|gb|EEY61076.1| myosin-like protein [Phytophthora infestans T30-4]	XP_002907993	5.51881e-54	87	214.542	135	118	comp9815_c0_seq1	0	0	0	0	1.3
comp981_c1_seq1	phospholipase d1	217	gi|405950944|gb|EKC18898.1|Phospholipase D1 [Crassostrea gigas]	EKC18898	1.072e-09	69	67.3958	68	47	comp981_c1_seq1	0	0	0	0	1.11
comp9809_c0_seq1	hypothetical protein PHYSODRAFT_552548	438	gi|348689145|gb|EGZ28959.1|hypothetical protein PHYSODRAFT_552548 [Phytophthora sojae]	EGZ28959	1.50264e-19	90	100.138	112	101	comp9809_c0_seq1	0	0	0	0	0.97
comp9805_c0_seq1	af494013_1 endo- -beta-glucanase	1124	gi|20270955|gb|AAM18482.1|AF494013_1putative endo-1,3-beta-glucanase [Phytophthora infestans]	AAM18482	8.01848e-83	72	312.768	286	208	comp9805_c0_seq1	0	0	0	0	2.46
comp9799_c0_seq1	collagen alpha-2 chain	255	gi|363735738|ref|XP_421846.3|PREDICTED: collagen alpha-2(V) chain [Gallus gallus]	XP_421846	4.79362e-29	100	131.724	84	84	comp9799_c0_seq1	0	0	0	0	0
comp9792_c0_seq1	hypothetical protein PHYSODRAFT_338783	254	gi|348670271|gb|EGZ10093.1|hypothetical protein PHYSODRAFT_338783 [Phytophthora sojae]	EGZ10093	3.11435e-20	78	102.449	85	67	comp9792_c0_seq1	0	0	0	0	0.46
comp979_c0_seq1	40s ribosomal protein s16b	439	gi|297737014|emb|CBI26215.3|unnamed protein product [Vitis vinifera]	CBI26215	5.17651e-12	75	75.0998	58	44	comp979_c0_seq1	0.12	0.12	0.36	0.12	0.12
comp9784_c0_seq1	hypothetical protein PHYSODRAFT_336109	275	gi|348671768|gb|EGZ11588.1|hypothetical protein PHYSODRAFT_336109 [Phytophthora sojae]	EGZ11588	6.7704e-20	71	101.293	89	64	comp9784_c0_seq1	0.21	0	0	0	0.62
comp9782_c0_seq1	hypothetical protein PHYSODRAFT_564199	270	gi|348669789|gb|EGZ09611.1|hypothetical protein PHYSODRAFT_564199 [Phytophthora sojae]	EGZ09611	5.38995e-25	79	118.242	89	71	comp9782_c0_seq1	0	0	0	0.21	0.42
comp9780_c0_seq1	palmitoyltransferase akr1	231	gi|255935869|ref|XP_002558961.1|Pc13g05270 [Penicillium chrysogenum Wisconsin 54-1255] >gi|211583581|emb|CAP91596.1| Pc13g05270 [Penicillium chrysogenum Wisconsin 54-1255]	XP_002558961	2.13029e-29	88	132.88	76	67	comp9780_c0_seq1	0	0	0	0	0
comp9775_c1_seq1	hypothetical protein PHYSODRAFT_564199	242	gi|348669789|gb|EGZ09611.1|hypothetical protein PHYSODRAFT_564199 [Phytophthora sojae]	EGZ09611	5.18837e-20	79	101.679	77	61	comp9775_c1_seq1	0	0	0	0	0.24
comp977_c1_seq1	hypothetical protein PHYSODRAFT_526653	350	gi|348668064|gb|EGZ07888.1|hypothetical protein PHYSODRAFT_526653 [Phytophthora sojae]	EGZ07888	7.35476e-14	56	81.2629	123	69	comp977_c1_seq1	0	0	0	0	0.62
comp977_c0_seq1	hypothetical protein PHYSODRAFT_459580	312	gi|348689282|gb|EGZ29096.1|hypothetical protein PHYSODRAFT_459580 [Phytophthora sojae]	EGZ29096	1.76293e-20	76	103.219	89	68	comp977_c0_seq1	0	0	0	0	0.71
comp9768_c0_seq1	histone h3	522	gi|325186909|emb|CCA21453.1|histone H3 putative [Albugo laibachii Nc14]	CCA21453	5.49027e-17	95	91.6633	67	64	comp9768_c0_seq1	0	0	0	0	0.7
comp9765_c0_seq1	predicted protein	343	gi|115388673|ref|XP_001211842.1|predicted protein [Aspergillus terreus NIH2624] >gi|114195926|gb|EAU37626.1| predicted protein [Aspergillus terreus NIH2624]	XP_001211842	4.20832e-09	72	65.4698	81	59	comp9765_c0_seq1	0	0	0	0	0
comp9763_c0_seq1	conserved hypothetical protein	738	gi|301101936|ref|XP_002900056.1|conserved hypothetical protein [Phytophthora infestans T30-4] >gi|262102631|gb|EEY60683.1| conserved hypothetical protein [Phytophthora infestans T30-4]	XP_002900056	7.08419e-45	97	185.652	101	98	comp9763_c0_seq1	0	0.07	0	0	1.3
comp9760_c0_seq1	hypothetical protein PHYSODRAFT_559294	222	gi|348678723|gb|EGZ18540.1|hypothetical protein PHYSODRAFT_559294 [Phytophthora sojae]	EGZ18540	3.66671e-21	82	105.531	74	61	comp9760_c0_seq1	0	0	0	0	0.27
comp976_c0_seq1	cathepsin l1-like	364	gi|344271925|ref|XP_003407787.1|PREDICTED: cathepsin L1-like [Loxodonta africana]	XP_003407787	6.49433e-31	68	137.887	121	83	comp976_c0_seq1	0.15	0.3	0.15	0.29	0.15
comp975_c0_seq1	hypothetical protein PHYSODRAFT_478922	345	gi|348686571|gb|EGZ26386.1|hypothetical protein PHYSODRAFT_478922 [Phytophthora sojae]	EGZ26386	1.43302e-41	75	173.326	114	86	comp975_c0_seq1	0	0	0	0	0.79
comp9747_c0_seq1	protein phosphatase	610	gi|348684310|gb|EGZ24125.1|hypothetical protein PHYSODRAFT_556737 [Phytophthora sojae]	EGZ24125	4.69412e-66	80	255.373	204	164	comp9747_c0_seq1	0	0	0	0	1.59
comp9742_c0_seq1	hypothetical protein PHYSODRAFT_543923	537	gi|348680830|gb|EGZ20646.1|hypothetical protein PHYSODRAFT_543923 [Phytophthora sojae]	EGZ20646	1.04342e-40	89	170.629	150	134	comp9742_c0_seq1	0	0	0.29	0	1.16
comp9740_c0_seq1	transcription elongation factor	526	gi|348683762|gb|EGZ23577.1|hypothetical protein PHYSODRAFT_484339 [Phytophthora sojae]	EGZ23577	1.01786e-42	82	177.178	131	108	comp9740_c0_seq1	0	0	0	0	1.78
comp9738_c0_seq1	conserved hypothetical protein	355	gi|301108557|ref|XP_002903360.1|conserved hypothetical protein [Phytophthora infestans T30-4] >gi|262097732|gb|EEY55784.1| conserved hypothetical protein [Phytophthora infestans T30-4]	XP_002903360	4.55023e-32	79	141.739	100	79	comp9738_c0_seq1	0	0	0	0	1.38
comp9734_c0_seq1	ubiquitin-conjugating enzyme	609	gi|348679974|gb|EGZ19790.1|hypothetical protein PHYSODRAFT_493845 [Phytophthora sojae]	EGZ19790	2.21813e-68	85	263.077	176	150	comp9734_c0_seq1	0	0	0	0.08	1.26
comp9733_c0_seq1	60s ribosomal protein l14-like	213	gi|354493963|ref|XP_003509109.1|PREDICTED: 60S ribosomal protein L14-like [Cricetulus griseus]	XP_003509109	3.13985e-09	78	65.855	52	41	comp9733_c0_seq1	0	0	0	0	0
comp9730_c0_seq1	aael017480- partial	1071	gi|301098436|ref|XP_002898311.1|conserved hypothetical protein [Phytophthora infestans T30-4] >gi|262105374|gb|EEY63426.1| conserved hypothetical protein [Phytophthora infestans T30-4]	XP_002898311	1.28188e-58	68	232.261	245	168	comp9730_c0_seq1	0	0.05	0.14	0	1.48
comp973_c0_seq1	component of cytosolic 80s ribosome and 60s large subunit	237	gi|159472591|ref|XP_001694428.1|ribosomal protein L10, component of cytosolic 80S ribosome and 60S large subunit [Chlamydomonas reinhardtii] >gi|158276652|gb|EDP02423.1| ribosomal protein L10 [Chlamydomonas reinhardtii]	XP_001694428	1.08419e-33	93	147.132	78	73	comp973_c0_seq1	0	0	0	0	0.25
comp9726_c0_seq1	ribosomal protein l23	339	gi|157929900|gb|ABW04138.1|ribosomal protein L23 [Epinephelus coioides]	ABW04138	6.89072e-57	100	224.172	112	112	comp9726_c0_seq1	0	0	0	0	0
comp9724_c0_seq1	predicted protein	202	gi|290993887|ref|XP_002679564.1|predicted protein [Naegleria gruberi] >gi|284093181|gb|EFC46820.1| predicted protein [Naegleria gruberi]	XP_002679564	2.25679e-31	98	139.428	67	66	comp9724_c0_seq1	0	0	0	0	0.3
comp9718_c0_seq1	ribosomal protein s2	849	gi|326503088|dbj|BAJ99169.1|predicted protein [Hordeum vulgare subsp. vulgare]	BAJ99169	3.49703e-84	82	316.62	221	183	comp9718_c0_seq1	0.12	0.18	0	0.17	1.47
comp9715_c0_seq1	60s ribosomal protein l26	297	gi|384492009|gb|EIE83205.1|hypothetical protein RO3G_07910 [Rhizopus delemar RA 99-880]	EIE83205	4.39178e-43	95	178.333	95	91	comp9715_c0_seq1	0	0	0	0	0
comp9709_c0_seq1	conserved hypothetical protein	286	gi|325187167|emb|CCA21708.1|conserved hypothetical protein [Albugo laibachii Nc14] >gi|325187328|emb|CCA21867.1| conserved hypothetical protein [Albugo laibachii Nc14]	CCA21708	1.06048e-44	94	183.726	95	90	comp9709_c0_seq1	0	0	0	0	0.99
comp9708_c0_seq1	ty3 gypsy retrotransposon protein	890	gi|387965727|gb|AFK13856.1|Ty3/gypsy retrotransposon protein [Beta vulgaris subsp. vulgaris]	AFK13856	7.5624e-16	51	82.8037	212	109	comp9708_c0_seq1	0.34	0.28	0.06	0.16	0.11
comp9703_c0_seq1	caax prenyl protease 1	1423	gi|301102618|ref|XP_002900396.1|CAAX prenyl protease 1 [Phytophthora infestans T30-4] >gi|262102137|gb|EEY60189.1| CAAX prenyl protease 1 [Phytophthora infestans T30-4]	XP_002900396	0	83	669.463	458	384	comp9703_c0_seq1	0	0.03	0	0.07	1.58
comp9700_c0_seq1	mrna-nucleus export atpase	437	gi|425774037|gb|EKV12360.1|mRNA-nucleus export ATPase (Elf1), putative [Penicillium digitatum PHI26]	EKV12360	3.31663e-51	82	205.297	145	119	comp9700_c0_seq1	0	0	0	0	0
comp970_c0_seq1	acylprotein thioesterase	288	gi|348685010|gb|EGZ24825.1|hypothetical protein PHYSODRAFT_311609 [Phytophthora sojae]	EGZ24825	1.30238e-26	77	123.635	93	72	comp970_c0_seq1	0	0	0	0	0.98
comp97_c0_seq1	amino acid-polyamine-organocation family	334	gi|301105459|ref|XP_002901813.1|conserved hypothetical protein [Phytophthora infestans T30-4] >gi|262099151|gb|EEY57203.1| conserved hypothetical protein [Phytophthora infestans T30-4]	XP_002901813	4.10234e-17	71	92.0485	96	69	comp97_c0_seq1	0	0	0	0.33	0.49
comp9696_c0_seq1	sulfate transporter family protein	253	gi|301123083|ref|XP_002909268.1|Sulfate Permease (SulP) Family [Phytophthora infestans T30-4] >gi|262100030|gb|EEY58082.1| Sulfate Permease (SulP) Family [Phytophthora infestans T30-4]	XP_002909268	3.1082e-25	81	119.013	83	68	comp9696_c0_seq1	0	0	0	0	0.46
comp9695_c1_seq1	hypothetical protein PHYSODRAFT_509769	207	gi|348675484|gb|EGZ15302.1|hypothetical protein PHYSODRAFT_509769 [Phytophthora sojae]	EGZ15302	3.03715e-20	81	102.449	69	56	comp9695_c1_seq1	0	0	0	0	0.59
comp9689_c0_seq1	pre-mrna-splicing factor	359	gi|301100426|ref|XP_002899303.1|pre-mRNA-splicing factor 38B, putative [Phytophthora infestans T30-4] >gi|262104220|gb|EEY62272.1| pre-mRNA-splicing factor 38B, putative [Phytophthora infestans T30-4]	XP_002899303	7.48859e-27	92	124.405	79	73	comp9689_c0_seq1	0	0	0	0	0.76
comp9682_c0_seq1	nucleolar protein 56	289	gi|358368305|dbj|GAA84922.1|pre-rRNA processing nucleolar protein Sik1 [Aspergillus kawachii IFO 4308]	GAA84922	4.92613e-42	94	174.866	95	90	comp9682_c0_seq1	0	0	0	0	0
comp9673_c0_seq1	predicted protein	249	gi|290994833|ref|XP_002680036.1|predicted protein [Naegleria gruberi] >gi|284093655|gb|EFC47292.1| predicted protein [Naegleria gruberi]	XP_002680036	1.5551e-08	96	63.5438	60	58	comp9673_c0_seq1	0	0	0	0.23	0.23
comp9671_c0_seq1	hypothetical protein	600	gi|359372828|gb|AEV42261.1|hypothetical protein [Beta vulgaris]	AEV42261	0.000215849	44	50.447	131	58	comp9671_c0_seq1	0.43	0	0.08	0.08	0.09
comp9664_c0_seq1	choline carnitine o-	986	gi|301093937|ref|XP_002997813.1|choline/Carnitine O-acyltransferase, putative [Phytophthora infestans T30-4] >gi|262109899|gb|EEY67951.1| choline/Carnitine O-acyltransferase, putative [Phytophthora infestans T30-4]	XP_002997813	1.48558e-135	82	487.649	330	272	comp9664_c0_seq1	0.1	0	0	0	1.16
comp9660_c0_seq1	predicted protein	356	gi|290980177|ref|XP_002672809.1|predicted protein [Naegleria gruberi] >gi|284086388|gb|EFC40065.1| predicted protein [Naegleria gruberi]	XP_002672809	4.3767e-51	96	204.912	118	114	comp9660_c0_seq1	0	0	0	0.45	1.22
comp9658_c0_seq1	PREDICTED: uncharacterized protein LOC101056652, partial	217	gi|407262502|ref|XP_003946460.1|PREDICTED: uncharacterized protein LOC101056652, partial [Mus musculus]	XP_003946460	8.23539e-10	75	67.781	64	48	comp9658_c0_seq1	0	0.28	0	0	0
comp9656_c0_seq1	long-chain-fatty-acid- ligase	506	gi|301107486|ref|XP_002902825.1|long-chain-fatty-acid-CoA ligase [Phytophthora infestans T30-4] >gi|262097943|gb|EEY55995.1| long-chain-fatty-acid-CoA ligase [Phytophthora infestans T30-4]	XP_002902825	2.13124e-37	66	159.458	168	112	comp9656_c0_seq1	0	0.1	0	0	0.93
comp9648_c0_seq1	glucan -beta-	246	gi|348676265|gb|EGZ16083.1|putative endo-1,3-beta-glucanase [Phytophthora sojae]	EGZ16083	1.11312e-22	83	110.538	81	68	comp9648_c0_seq1	0	0	0	0.24	0.24
comp9646_c0_seq1	hypothetical protein VITISV_017186	222	gi|147843633|emb|CAN79872.1|hypothetical protein VITISV_017186 [Vitis vinifera]	CAN79872	9.16384e-08	68	48.1358	51	35	comp9646_c0_seq1	0.28	0	0	0	0
comp9633_c0_seq1	snf1-related protein kinase catalytic subunit	428	gi|348674941|gb|EGZ14759.1|hypothetical protein PHYSODRAFT_255207 [Phytophthora sojae]	EGZ14759	4.27884e-22	96	108.612	58	56	comp9633_c0_seq1	0	0	0.12	0	1.36
comp9628_c0_seq1	ntp pyrophosphohydrolase (nudix domain)	205	gi|348686578|gb|EGZ26393.1|hypothetical protein PHYSODRAFT_484807 [Phytophthora sojae]	EGZ26393	2.76247e-13	70	79.337	68	48	comp9628_c0_seq1	0	0	0	0	0
comp9627_c0_seq1	ctp synthase	323	gi|348690236|gb|EGZ30050.1|hypothetical protein PHYSODRAFT_344165 [Phytophthora sojae]	EGZ30050	9.21283e-41	95	170.629	104	99	comp9627_c0_seq1	0.17	0	0	0	0.51
comp9625_c0_seq1	alpha- partial	305	gi|432107116|gb|ELK32539.1|Alpha-actinin-1 [Myotis davidii]	ELK32539	6.71082e-52	100	207.608	101	101	comp9625_c0_seq1	0	0	0	0	0
comp9622_c0_seq1	hypothetical protein PHYSODRAFT_557662	206	gi|348681938|gb|EGZ21754.1|hypothetical protein PHYSODRAFT_557662 [Phytophthora sojae]	EGZ21754	1.36465e-28	97	130.183	68	66	comp9622_c0_seq1	0	0	0.3	0.29	0
comp9621_c0_seq1	iron -zinc purple acid	857	gi|348676209|gb|EGZ16027.1|hypothetical protein PHYSODRAFT_560568 [Phytophthora sojae]	EGZ16027	6.04881e-108	78	395.586	284	223	comp9621_c0_seq1	0	0	0	0	1.52
comp9620_c0_seq1	cell 5a endo1	626	gi|348678240|gb|EGZ18057.1|hypothetical protein PHYSODRAFT_502591 [Phytophthora sojae]	EGZ18057	7.70237e-35	63	151.754	168	107	comp9620_c0_seq1	0	0	0	0.08	1.96
comp9619_c0_seq1	conserved hypothetical protein	216	gi|301102989|ref|XP_002900581.1|conserved hypothetical protein [Phytophthora infestans T30-4] >gi|262101844|gb|EEY59896.1| conserved hypothetical protein [Phytophthora infestans T30-4]	XP_002900581	3.82549e-07	60	58.9214	69	42	comp9619_c0_seq1	0	0	0	0.28	0
comp9618_c0_seq1	PREDICTED: pappalysin-1	677	gi|326668239|ref|XP_001919115.3|PREDICTED: pappalysin-1 [Danio rerio]	XP_001919115	4.9908e-20	48	102.834	194	95	comp9618_c0_seq1	0	0	0.07	0.07	1.5
comp9616_c0_seq1	mitochondrial protein translocase family	1046	gi|348690261|gb|EGZ30075.1|hypothetical protein PHYSODRAFT_310143 [Phytophthora sojae]	EGZ30075	7.55047e-141	87	505.368	338	296	comp9616_c0_seq1	0.05	0	0	0.05	1.47
comp9604_c0_seq1	soluble pyridine nucleotide	310	gi|325179632|emb|CCA14030.1|soluble pyridine nucleotide transhydrogenase putative [Albugo laibachii Nc14]	CCA14030	3.42933e-40	88	168.703	103	91	comp9604_c0_seq1	0	0	0	0.36	0.18
comp9601_c0_seq1	calcium calmodulin dependent protein	1103	gi|197320672|gb|ACH68464.1|calcium/calmodulin dependent protein kinase 3 [Phytophthora sojae] >gi|348682288|gb|EGZ22104.1| hypothetical protein PHYSODRAFT_263632 [Phytophthora sojae]	ACH68464	6.11852e-136	86	489.189	327	283	comp9601_c0_seq1	0	0	0	0.09	1.03
comp960_c1_seq1	ribosomal protein s24e containing protein	246	gi|340501415|gb|EGR28205.1|hypothetical protein IMG5_181340 [Ichthyophthirius multifiliis]	EGR28205	4.99101e-15	73	85.1149	79	58	comp960_c1_seq1	0	0.24	0	0.71	0
comp960_c0_seq1	hypothetical protein	221	gi|145494967|ref|XP_001433477.1|hypothetical protein [Paramecium tetraurelia strain d4-2] >gi|145528712|ref|XP_001450150.1| hypothetical protein [Paramecium tetraurelia strain d4-2] >gi|124400595|emb|CAK66080.1| unnamed protein product [Paramecium tetraurelia] >gi|124417750|emb|CAK82753.1| unnamed protein product [Paramecium tetraurelia]	XP_001433477	1.95984e-06	71	56.6102	71	51	comp960_c0_seq1	0	0	0.54	0	0
comp9592_c0_seq1	conserved hypothetical protein	265	gi|301098467|ref|XP_002898326.1|conserved hypothetical protein [Phytophthora infestans T30-4] >gi|262105097|gb|EEY63149.1| conserved hypothetical protein [Phytophthora infestans T30-4]	XP_002898326	3.89428e-07	69	58.9214	55	38	comp9592_c0_seq1	0	0	0	0	1.95
comp9587_c0_seq1	thioredoxin h1	280	gi|260811602|ref|XP_002600511.1|hypothetical protein BRAFLDRAFT_205508 [Branchiostoma floridae] >gi|229285798|gb|EEN56523.1| hypothetical protein BRAFLDRAFT_205508 [Branchiostoma floridae]	XP_002600511	6.76212e-12	71	74.7146	69	49	comp9587_c0_seq1	0	0	0	0	0.61
comp9586_c1_seq1	transmembrane protein	379	gi|301113442|ref|XP_002998491.1|transmembrane protein, putative [Phytophthora infestans T30-4] >gi|262111792|gb|EEY69844.1| transmembrane protein, putative [Phytophthora infestans T30-4]	XP_002998491	3.86771e-39	76	165.236	125	95	comp9586_c1_seq1	0	0	0	0	0.71
comp9586_c0_seq1	folate-biopterin transporter family	303	gi|301113442|ref|XP_002998491.1|transmembrane protein, putative [Phytophthora infestans T30-4] >gi|262111792|gb|EEY69844.1| transmembrane protein, putative [Phytophthora infestans T30-4]	XP_002998491	1.78898e-20	73	103.219	99	73	comp9586_c0_seq1	0	0	0	0	0.37
comp9583_c0_seq1	cellulose synthase 1	342	gi|374429674|gb|AEZ51037.1|cellulose synthase 1 [Pythium aphanidermatum]	AEZ51037	2.69317e-61	97	238.81	113	110	comp9583_c0_seq1	0	0	0.32	0.16	0.32
comp9581_c0_seq1	dd3_dicdi ame: full=protein dd3-3 flags: precursor	422	gi|66811040|ref|XP_639227.1|hypothetical protein DDB_G0283095 [Dictyostelium discoideum AX4] >gi|74835434|sp|Q58A42.1|DD3_DICDI RecName: Full=Protein DD3-3; Flags: Precursor >gi|60467863|gb|EAL65877.1| hypothetical protein DDB_G0283095 [Dictyostelium discoideum AX4] >gi|62122383|dbj|BAD93186.1| hypothetical protein [Dictyostelium discoideum]	XP_639227	5.08516e-31	64	138.272	137	88	comp9581_c0_seq1	0.13	0.13	0	0	0.88
comp958_c0_seq1	serine endopeptidase	240	gi|125552354|gb|EAY98063.1|hypothetical protein OsI_19981 [Oryza sativa Indica Group]	EAY98063	3.37081e-11	62	72.4034	78	49	comp958_c0_seq1	0	0	0	0	0
comp9577_c0_seq1	conserved hypothetical protein	547	gi|301116812|ref|XP_002906134.1|conserved hypothetical protein [Phytophthora infestans T30-4] >gi|262107483|gb|EEY65535.1| conserved hypothetical protein [Phytophthora infestans T30-4]	XP_002906134	3.94361e-30	70	135.576	110	78	comp9577_c0_seq1	0	0	0	0	0.85
comp9574_c0_seq1	hypothetical protein PHYSODRAFT_566070	645	gi|348666486|gb|EGZ06313.1|hypothetical protein PHYSODRAFT_566070 [Phytophthora sojae]	EGZ06313	0.000446573	50	49.6766	80	40	comp9574_c0_seq1	0	0	0	0	1.34
comp9572_c0_seq1	domain protein	219	gi|255935713|ref|XP_002558883.1|Pc13g04480 [Penicillium chrysogenum Wisconsin 54-1255] >gi|211583503|emb|CAP91517.1| Pc13g04480 [Penicillium chrysogenum Wisconsin 54-1255]	XP_002558883	3.5439e-29	95	132.109	72	69	comp9572_c0_seq1	0	0	0	0	0
comp9568_c0_seq1	conserved hypothetical protein	348	gi|301103412|ref|XP_002900792.1|conserved hypothetical protein [Phytophthora infestans T30-4] >gi|262101547|gb|EEY59599.1| conserved hypothetical protein [Phytophthora infestans T30-4]	XP_002900792	8.9833e-28	85	127.487	80	68	comp9568_c0_seq1	0	0	0	0	1.1
comp9566_c0_seq1	gtp binding	372	gi|255940004|ref|XP_002560771.1|Pc16g04160 [Penicillium chrysogenum Wisconsin 54-1255] >gi|211585394|emb|CAP93086.1| Pc16g04160 [Penicillium chrysogenum Wisconsin 54-1255]	XP_002560771	1.68043e-50	93	202.986	119	111	comp9566_c0_seq1	0	0	0	0	0
comp9563_c0_seq1	plasma membrane atpase	224	gi|255939251|ref|XP_002560395.1|Pc15g01800 [Penicillium chrysogenum Wisconsin 54-1255] >gi|211585017|emb|CAP83066.1| Pc15g01800 [Penicillium chrysogenum Wisconsin 54-1255]	XP_002560395	4.06344e-12	100	75.485	37	37	comp9563_c0_seq1	0	0	0	0	0
comp9557_c0_seq1	tetratricopeptide repeat domain containing protein	341	gi|340053734|emb|CCC48027.1|putative stress-induced protein sti1 [Trypanosoma vivax Y486]	CCC48027	1.7145e-07	60	60.077	70	42	comp9557_c0_seq1	0	0	0	0	1.12
comp9541_c0_seq1	hypothetical protein PITG_13851	232	gi|301100884|ref|XP_002899531.1|hypothetical protein PITG_13851 [Phytophthora infestans T30-4] >gi|262103839|gb|EEY61891.1| hypothetical protein PITG_13851 [Phytophthora infestans T30-4]	XP_002899531	5.64517e-06	60	55.0694	66	40	comp9541_c0_seq1	0	0	0	0	0.51
comp9540_c0_seq1	protein kinase	753	gi|301112264|ref|XP_002905211.1|protein kinase, putative [Phytophthora infestans T30-4] >gi|262095541|gb|EEY53593.1| protein kinase, putative [Phytophthora infestans T30-4]	XP_002905211	2.09844e-92	97	343.584	184	180	comp9540_c0_seq1	0	0.07	0	0.2	1.14
comp953_c0_seq2	h+ lysosomal v1 subunit e2	308	gi|290981014|ref|XP_002673226.1|predicted protein [Naegleria gruberi] >gi|284086808|gb|EFC40482.1| predicted protein [Naegleria gruberi]	XP_002673226	3.21411e-46	95	188.734	102	97	comp953_c0_seq2	0	0	0	0.36	0.54
comp953_c0_seq1	h+ lysosomal v1 subunit e2	291	gi|290981014|ref|XP_002673226.1|predicted protein [Naegleria gruberi] >gi|284086808|gb|EFC40482.1| predicted protein [Naegleria gruberi]	XP_002673226	1.29172e-42	96	176.792	96	93	comp953_c0_seq1	0	0	0	0.38	0.19
comp9528_c0_seq1	hypothetical protein	686	gi|71400619|ref|XP_803109.1|hypothetical protein [Trypanosoma cruzi strain CL Brener] >gi|70865749|gb|EAN81663.1| hypothetical protein, conserved [Trypanosoma cruzi]	XP_803109	1.60805e-13	43	81.2629	160	69	comp9528_c0_seq1	0	0.07	0	0.29	1.11
comp9527_c0_seq1	ptype atpase	359	gi|301092545|ref|XP_002997127.1|conserved hypothetical protein [Phytophthora infestans T30-4] >gi|262111576|gb|EEY69628.1| conserved hypothetical protein [Phytophthora infestans T30-4]	XP_002997127	1.5089e-27	90	126.716	77	70	comp9527_c0_seq1	0	0	0.15	0	0.45
comp9525_c0_seq1	conserved hypothetical protein	539	gi|301113103|ref|XP_002998322.1|conserved hypothetical protein [Phytophthora infestans T30-4] >gi|262112616|gb|EEY70668.1| conserved hypothetical protein [Phytophthora infestans T30-4]	XP_002998322	1.11987e-10	46	70.8626	166	77	comp9525_c0_seq1	0	0	0	0	1.54
comp9517_c0_seq1	hypothetical protein VITISV_016761	720	gi|147845507|emb|CAN80599.1|hypothetical protein VITISV_016761 [Vitis vinifera]	CAN80599	0.000986528	51	48.9062	92	47	comp9517_c0_seq1	0.28	0.49	0.21	0	0
comp9512_c0_seq1	26s proteasome non-atpase regulatory subunit 2	272	gi|348688047|gb|EGZ27861.1|hypothetical protein PHYSODRAFT_343670 [Phytophthora sojae]	EGZ27861	1.46267e-22	100	110.153	58	58	comp9512_c0_seq1	0	0	0	0	0.96
comp951_c0_seq1	major facilitator superfamily	541	gi|348686114|gb|EGZ25929.1|hypothetical protein PHYSODRAFT_478121 [Phytophthora sojae]	EGZ25929	8.41694e-75	88	283.878	177	156	comp951_c0_seq1	0	0	0	0.19	0.77
comp9509_c1_seq1	mitotic spindle assembly checkpoint protein mad1 put	329	gi|301114665|ref|XP_002999102.1|mitotic spindle assembly checkpoint protein MAD1, putative [Phytophthora infestans T30-4] >gi|262111196|gb|EEY69248.1| mitotic spindle assembly checkpoint protein MAD1, putative [Phytophthora infestans T30-4]	XP_002999102	7.79513e-16	67	87.8113	103	70	comp9509_c1_seq1	0	0	0	0.17	0.33
comp9509_c0_seq1	smc domain-containing protein	307	gi|345303163|ref|YP_004825065.1|SMC domain-containing protein [Rhodothermus marinus SG0.5JP17-172] >gi|345112396|gb|AEN73228.1| SMC domain protein [Rhodothermus marinus SG0.5JP17-172]	YP_004825065	0.000885495	53	47.7506	93	50	comp9509_c0_seq1	0	0	0	0	0.54
comp9502_c0_seq1	conserved hypothetical protein	283	gi|301100654|ref|XP_002899416.1|conserved hypothetical protein [Phytophthora infestans T30-4] >gi|262103724|gb|EEY61776.1| conserved hypothetical protein [Phytophthora infestans T30-4]	XP_002899416	7.14022e-30	90	134.42	84	76	comp9502_c0_seq1	0	0	0	0	0.8
comp9498_c0_seq1	hypothetical protein PHYSODRAFT_354403	392	gi|348681790|gb|EGZ21606.1|hypothetical protein PHYSODRAFT_354403 [Phytophthora sojae]	EGZ21606	1.09796e-54	95	216.853	124	118	comp9498_c0_seq1	0	0	0	0	0.41
comp9491_c1_seq1	ac073166_14 copia-like retrotransposon polyprotein	284	gi|147783602|emb|CAN72527.1|hypothetical protein VITISV_009255 [Vitis vinifera]	CAN72527	1.44875e-06	53	56.9954	89	48	comp9491_c1_seq1	0	0.2	0	0	0
comp9491_c0_seq1	hypothetical protein VITISV_041509	641	gi|147818673|emb|CAN73924.1|hypothetical protein VITISV_041509 [Vitis vinifera]	CAN73924	1.0046e-40	60	171.4	213	128	comp9491_c0_seq1	0.08	0.24	0.16	0.08	0
comp9490_c0_seq1	splicing factor 3a	346	gi|301114113|ref|XP_002998826.1|splicing factor 3A subunit, putative [Phytophthora infestans T30-4] >gi|262110920|gb|EEY68972.1| splicing factor 3A subunit, putative [Phytophthora infestans T30-4]	XP_002998826	1.02544e-31	84	140.584	88	74	comp9490_c0_seq1	0	0	0.16	0	0.32
comp9480_c0_seq1	geranylgeranyl transferase type-2 subunit beta	292	gi|301117142|ref|XP_002906299.1|geranylgeranyl transferase type-2 subunit beta [Phytophthora infestans T30-4] >gi|262107648|gb|EEY65700.1| geranylgeranyl transferase type-2 subunit beta [Phytophthora infestans T30-4]	XP_002906299	8.09925e-29	86	130.954	97	84	comp9480_c0_seq1	0	0.19	0	0	0.19
comp9478_c0_seq1	brain protein 44-like	202	gi|290996500|ref|XP_002680820.1|predicted protein [Naegleria gruberi] >gi|284094442|gb|EFC48076.1| predicted protein [Naegleria gruberi]	XP_002680820	2.19095e-18	97	96.2857	45	44	comp9478_c0_seq1	0	0	0	0.3	0.6
comp9474_c0_seq1	hypothetical protein PHYSODRAFT_328138	458	gi|348680150|gb|EGZ19966.1|hypothetical protein PHYSODRAFT_328138 [Phytophthora sojae]	EGZ19966	1.07849e-17	64	93.9745	108	70	comp9474_c0_seq1	0	0	0	0	1.03
comp947_c0_seq1	hypothetical protein PHYSODRAFT_529493	837	gi|348667408|gb|EGZ07233.1|hypothetical protein PHYSODRAFT_529493 [Phytophthora sojae]	EGZ07233	1.73472e-11	39	75.0998	230	91	comp947_c0_seq1	0	0	0	0.06	0.72
comp9465_c0_seq1	atp-binding cassette superfamily	268	gi|301114014|ref|XP_002998777.1|ATP-binding Cassette (ABC) Superfamily [Phytophthora infestans T30-4] >gi|262112078|gb|EEY70130.1| ATP-binding Cassette (ABC) Superfamily [Phytophthora infestans T30-4]	XP_002998777	1.8525e-25	93	119.783	63	59	comp9465_c0_seq1	0	0	0	0	0.43
comp9464_c0_seq1	death-associated protein 1	274	gi|326917172|ref|XP_003204875.1|PREDICTED: death-associated protein 1-like [Meleagris gallopavo]	XP_003204875	6.99851e-33	100	144.436	83	83	comp9464_c0_seq1	0	0	0	0	0
comp9463_c0_seq1	glutathione s-transferase	385	gi|255942417|ref|XP_002561977.1|Pc18g01320 [Penicillium chrysogenum Wisconsin 54-1255] >gi|92090797|gb|ABE73180.1| glutathione S-transferase [Penicillium chrysogenum] >gi|211586710|emb|CAP94356.1| Pc18g01320 [Penicillium chrysogenum Wisconsin 54-1255]	XP_002561977	5.71091e-35	80	151.369	115	93	comp9463_c0_seq1	0	0	0	0	0
comp9461_c0_seq1	hypothetical protein PHYSODRAFT_323028	385	gi|348689695|gb|EGZ29509.1|hypothetical protein PHYSODRAFT_323028 [Phytophthora sojae]	EGZ29509	2.38827e-49	92	199.134	127	118	comp9461_c0_seq1	0	0	0	0	0.98
comp9455_c0_seq1	pns1-like protein	263	gi|348687641|gb|EGZ27455.1|hypothetical protein PHYSODRAFT_293340 [Phytophthora sojae]	EGZ27455	3.30825e-06	59	55.8398	97	58	comp9455_c0_seq1	0	0	0	0.22	0.87
comp9452_c0_seq1	dolichyl-diphosphooligosaccharide--protein glycosyltransferase subunit 1-like	322	gi|363738636|ref|XP_414360.3|PREDICTED: dolichyl-diphosphooligosaccharide--protein glycosyltransferase subunit 1, partial [Gallus gallus]	XP_414360	1.33219e-47	100	193.356	94	94	comp9452_c0_seq1	0	0	0	0	0
comp9450_c0_seq1	cofilin	381	gi|121713472|ref|XP_001274347.1|cofilin [Aspergillus clavatus NRRL 1] >gi|119402500|gb|EAW12921.1| cofilin [Aspergillus clavatus NRRL 1]	XP_001274347	6.39432e-18	85	94.7449	56	48	comp9450_c0_seq1	0	0	0	0	0
comp945_c0_seq1	component of cytosolic 80s ribosome and 60s large subunit	434	gi|159483211|ref|XP_001699654.1|ribosomal protein L27a, component of cytosolic 80S ribosome and 60S large subunit [Chlamydomonas reinhardtii] >gi|158281596|gb|EDP07350.1| ribosomal protein L27a [Chlamydomonas reinhardtii]	XP_001699654	8.28042e-18	81	94.3597	76	62	comp945_c0_seq1	0	0	0	0.72	0
comp9438_c0_seq1	atp-binding cassette superfamily	233	gi|348672396|gb|EGZ12216.1|hypothetical protein PHYSODRAFT_317407 [Phytophthora sojae]	EGZ12216	1.62938e-21	83	106.686	77	64	comp9438_c0_seq1	0	0	0	0	0.76
comp94366_c0_seq1	hypothetical protein PANDA_009710	237	gi|281353880|gb|EFB29464.1|hypothetical protein PANDA_009710 [Ailuropoda melanoleuca]	EFB29464	0.000307673	64	49.2914	51	33	comp94366_c0_seq1	0	0	0	0	0
comp9436_c0_seq1	component of cytosolic 80s ribosome and 60s large subunit	209	gi|302833738|ref|XP_002948432.1|component of cytosolic 80S ribosome and 60S large subunit [Volvox carteri f. nagariensis] >gi|300266119|gb|EFJ50307.1| component of cytosolic 80S ribosome and 60S large subunit [Volvox carteri f. nagariensis]	XP_002948432	6.76607e-20	95	101.293	49	47	comp9436_c0_seq1	0.3	0.59	0	0	0
comp94358_c0_seq1	hypothetical protein PHYSODRAFT_566196	242	gi|348666753|gb|EGZ06580.1|hypothetical protein PHYSODRAFT_566196 [Phytophthora sojae]	EGZ06580	0.000521249	61	48.521	49	30	comp94358_c0_seq1	0	0	0	0	0.48
comp94357_c0_seq1	gtp-binding nuclear protein ran	207	gi|403353622|gb|EJY76352.1|GTP-binding nuclear protein spi1 [Oxytricha trifallax]	EJY76352	3.72493e-18	79	95.5153	63	50	comp94357_c0_seq1	0	0.3	0	0	0
comp94356_c0_seq1	endonuclease reverse transcriptase	225	gi|66734174|gb|AAY53484.1|endonuclease reverse transcriptase [Bos taurus]	AAY53484	1.26185e-05	84	53.9138	59	50	comp94356_c0_seq1	0	0	0	0	0.26
comp94348_c0_seq1	hypothetical protein PHYSODRAFT_323895	241	gi|348690716|gb|EGZ30530.1|hypothetical protein PHYSODRAFT_323895 [Phytophthora sojae]	EGZ30530	2.49405e-14	63	82.8037	84	53	comp94348_c0_seq1	0	0	0	0	0.49
comp94347_c0_seq1	uridine phosphorylase	240	gi|66809805|ref|XP_638626.1|uridine phosphorylase [Dictyostelium discoideum AX4] >gi|60467230|gb|EAL65264.1| uridine phosphorylase [Dictyostelium discoideum AX4]	XP_638626	3.48016e-16	75	88.9669	81	61	comp94347_c0_seq1	0	0	0	0.24	0.24
comp94346_c0_seq1	alpha catalytic domain containing protein	234	gi|348683912|gb|EGZ23727.1|putative alpha amylase [Phytophthora sojae]	EGZ23727	4.71884e-37	98	158.303	77	76	comp94346_c0_seq1	0	0	0	0	0.5
comp94341_c0_seq1	predicted protein	229	gi|291000937|ref|XP_002683035.1|predicted protein [Naegleria gruberi] >gi|284096664|gb|EFC50291.1| predicted protein [Naegleria gruberi]	XP_002683035	5.98953e-32	96	141.354	78	75	comp94341_c0_seq1	0	0	0	0.52	0
comp94340_c0_seq1	conserved hypothetical protein	245	gi|301097718|ref|XP_002897953.1|conserved hypothetical protein [Phytophthora infestans T30-4] >gi|262106398|gb|EEY64450.1| conserved hypothetical protein [Phytophthora infestans T30-4]	XP_002897953	3.96822e-12	71	75.485	64	46	comp94340_c0_seq1	0	0.24	0	0	0.24
comp94329_c0_seq1	amino acid-polyamine-organocation family	229	gi|301105459|ref|XP_002901813.1|conserved hypothetical protein [Phytophthora infestans T30-4] >gi|262099151|gb|EEY57203.1| conserved hypothetical protein [Phytophthora infestans T30-4]	XP_002901813	7.85894e-16	70	87.8113	74	52	comp94329_c0_seq1	0	0	0	0.26	0.26
comp94327_c0_seq1	protein fam63b-like	266	gi|348689604|gb|EGZ29418.1|hypothetical protein PHYSODRAFT_353650 [Phytophthora sojae]	EGZ29418	1.80059e-20	85	103.219	64	55	comp94327_c0_seq1	0	0	0	0	0.22
comp94325_c0_seq1	pyrimidine 5 -nucleotidase (umph-1)-like protein	256	gi|348667774|gb|EGZ07599.1|hypothetical protein PHYSODRAFT_253665 [Phytophthora sojae]	EGZ07599	1.485e-30	87	136.732	85	74	comp94325_c0_seq1	0	0	0.23	0	0.23
comp94320_c0_seq1	transmembrane protein, putative	219	gi|301100656|ref|XP_002899417.1|transmembrane protein, putative [Phytophthora infestans T30-4] >gi|262103725|gb|EEY61777.1| transmembrane protein, putative [Phytophthora infestans T30-4]	XP_002899417	8.50115e-10	91	67.781	36	33	comp94320_c0_seq1	0	0	0	0	0.55
comp94319_c0_seq1	prenyl protease ste24	244	gi|425781816|gb|EKV19760.1|CaaX prenyl protease Ste24 [Penicillium digitatum PHI26] >gi|425782984|gb|EKV20861.1| CaaX prenyl protease Ste24 [Penicillium digitatum Pd1]	EKV19760	2.91571e-39	98	165.622	81	80	comp94319_c0_seq1	0	0	0	0	0
comp94318_c0_seq1	acetyl propionyl- subunit	208	gi|290990335|ref|XP_002677792.1|3-methylcrotonoyl-CoA carboxylase beta subunit [Naegleria gruberi] >gi|284091401|gb|EFC45048.1| 3-methylcrotonoyl-CoA carboxylase beta subunit [Naegleria gruberi]	XP_002677792	3.45887e-32	100	142.124	69	69	comp94318_c0_seq1	0	0	0	0	0.58
comp94316_c0_seq1	inorganic pyrophosphatase	234	gi|340509283|gb|EGR34833.1|inorganic pyrophosphatase, putative [Ichthyophthirius multifiliis]	EGR34833	9.57452e-14	79	80.8777	77	61	comp94316_c0_seq1	0.26	0	0.25	0	0
comp94314_c0_seq1	hypothetical protein PHYSODRAFT_513922	205	gi|348673092|gb|EGZ12911.1|hypothetical protein PHYSODRAFT_513922 [Phytophthora sojae]	EGZ12911	1.23714e-21	83	107.071	68	57	comp94314_c0_seq1	0	0	0	0.3	0.3
comp94311_c0_seq1	hypothetical protein PHYSODRAFT_360727	241	gi|348679167|gb|EGZ18984.1|hypothetical protein PHYSODRAFT_360727 [Phytophthora sojae]	EGZ18984	0.000306629	55	49.2914	84	47	comp94311_c0_seq1	0	0	0	0	0.49
comp94310_c0_seq1	hypothetical protein PHYSODRAFT_298582	239	gi|348680647|gb|EGZ20463.1|hypothetical protein PHYSODRAFT_298582 [Phytophthora sojae]	EGZ20463	2.04723e-16	66	89.7373	75	50	comp94310_c0_seq1	0	0	0	0	0.49
comp9431_c0_seq1	creg-like protein	522	gi|301099018|ref|XP_002898601.1|conserved hypothetical protein [Phytophthora infestans T30-4] >gi|262105026|gb|EEY63078.1| conserved hypothetical protein [Phytophthora infestans T30-4]	XP_002898601	4.04343e-36	71	155.221	135	97	comp9431_c0_seq1	0	0	0	0.78	1.49
comp94307_c0_seq1	mitochondrial large ribosomal subunit	285	gi|115387321|ref|XP_001211166.1|conserved hypothetical protein [Aspergillus terreus NIH2624] >gi|114195250|gb|EAU36950.1| conserved hypothetical protein [Aspergillus terreus NIH2624]	XP_001211166	1.69555e-39	92	166.392	94	87	comp94307_c0_seq1	0	0	0	0	0
comp94306_c0_seq1	phenylalanine-trna probable	253	gi|348685637|gb|EGZ25452.1|hypothetical protein PHYSODRAFT_326460 [Phytophthora sojae]	EGZ25452	2.22156e-34	91	149.443	83	76	comp94306_c0_seq1	0	0	0	0	0.69
comp94305_c0_seq1	conserved hypothetical protein	228	gi|301123245|ref|XP_002909349.1|conserved hypothetical protein [Phytophthora infestans T30-4] >gi|262100111|gb|EEY58163.1| conserved hypothetical protein [Phytophthora infestans T30-4]	XP_002909349	1.58518e-24	80	116.701	73	59	comp94305_c0_seq1	0	0	0	0	0.52
comp94304_c0_seq1	pyridine nucleotide-disulphide	367	gi|425770675|gb|EKV09143.1|Pyridine nucleotide-disulfide oxidoreductase, putative [Penicillium digitatum Pd1] >gi|425771982|gb|EKV10410.1| Pyridine nucleotide-disulfide oxidoreductase, putative [Penicillium digitatum PHI26]	EKV09143	5.65393e-35	75	151.369	124	93	comp94304_c0_seq1	0	0	0	0	0
comp94303_c0_seq1	tryptophanyl-trna synthetase	211	gi|348680126|gb|EGZ19942.1|hypothetical protein PHYSODRAFT_491535 [Phytophthora sojae]	EGZ19942	2.23976e-23	84	112.849	70	59	comp94303_c0_seq1	0	0	0	0	0
comp94301_c0_seq1	conserved hypothetical protein	226	gi|301113109|ref|XP_002998325.1|conserved hypothetical protein [Phytophthora infestans T30-4] >gi|262112619|gb|EEY70671.1| conserved hypothetical protein [Phytophthora infestans T30-4]	XP_002998325	1.06082e-28	92	130.568	70	65	comp94301_c0_seq1	0	0	0	0	0.53
comp943_c0_seq1	myeloblastosis oncogene family	441	gi|340501339|gb|EGR28135.1|myeloblastosis oncogene family protein, putative [Ichthyophthirius multifiliis]	EGR28135	3.32556e-27	66	125.561	142	94	comp943_c0_seq1	0	0.48	0.36	0.12	0
comp94298_c0_seq1	4-aminobutyrate aminotransferase	236	gi|390954372|ref|YP_006418130.1|4-aminobutyrate aminotransferase [Aequorivita sublithincola DSM 14238] >gi|390420358|gb|AFL81115.1| 4-aminobutyrate aminotransferase family protein [Aequorivita sublithincola DSM 14238]	YP_006418130	6.83836e-12	82	74.7146	50	41	comp94298_c0_seq1	0	0.25	0	0.25	0
comp94296_c0_seq1	Pc22g07240	243	gi|255947964|ref|XP_002564749.1|Pc22g07240 [Penicillium chrysogenum Wisconsin 54-1255] >gi|211591766|emb|CAP98012.1| Pc22g07240 [Penicillium chrysogenum Wisconsin 54-1255]	XP_002564749	2.24014e-39	98	166.007	80	79	comp94296_c0_seq1	0	0	0	0	0
comp94291_c0_seq1	ccr4-not transcription complex	237	gi|348684207|gb|EGZ24022.1|hypothetical protein PHYSODRAFT_480853 [Phytophthora sojae]	EGZ24022	2.03776e-32	94	142.895	79	75	comp94291_c0_seq1	0	0	0	0	0.25
comp9429_c0_seq1	sucrose transporter	215	gi|5882292|gb|AAD55269.1|AF182445_1sucrose transporter [Vitis vinifera]	AAD55269	3.79896e-31	95	138.658	70	67	comp9429_c0_seq1	0.29	0	0	0	0
comp94288_c0_seq1	hypothetical protein PHYSODRAFT_300435	236	gi|348677513|gb|EGZ17330.1|hypothetical protein PHYSODRAFT_300435 [Phytophthora sojae]	EGZ17330	3.62601e-13	70	78.9518	78	55	comp94288_c0_seq1	0	0	0	0	0.5
comp94287_c0_seq1	zinc finger protein dhhc domain containing	266	gi|348677001|gb|EGZ16818.1|hypothetical protein PHYSODRAFT_544632 [Phytophthora sojae]	EGZ16818	2.27776e-15	68	86.2705	80	55	comp94287_c0_seq1	0	0	0	0	0.43
comp94283_c0_seq1	hypothetical protein PHYSODRAFT_504740	239	gi|348674992|gb|EGZ14810.1|hypothetical protein PHYSODRAFT_504740 [Phytophthora sojae]	EGZ14810	7.53504e-11	87	71.2478	48	42	comp94283_c0_seq1	0	0	0	0	0.49
comp94281_c0_seq1	conserved hypothetical protein	276	gi|301094782|ref|XP_002896495.1|conserved hypothetical protein [Phytophthora infestans T30-4] >gi|262109470|gb|EEY67522.1| conserved hypothetical protein [Phytophthora infestans T30-4]	XP_002896495	4.23089e-30	82	135.191	91	75	comp94281_c0_seq1	0	0	0	0	0.62
comp94279_c0_seq1	subfamily b protein	261	gi|348690941|gb|EGZ30755.1|hypothetical protein PHYSODRAFT_553650 [Phytophthora sojae]	EGZ30755	3.20803e-09	87	65.855	40	35	comp94279_c0_seq1	0.22	0	0	0	0.22
comp94278_c0_seq1	fructosamine ketosamine-3-kinase	235	gi|254443634|ref|ZP_05057110.1|Phosphotransferase enzyme family, putative [Verrucomicrobiae bacterium DG1235] >gi|198257942|gb|EDY82250.1| Phosphotransferase enzyme family, putative [Verrucomicrobiae bacterium DG1235]	ZP_05057110	6.40051e-10	61	68.1662	78	48	comp94278_c0_seq1	0	0	0	0	0.25
comp94276_c0_seq1	mitogen activated protein kinase 7	223	gi|325190849|emb|CCA25337.1|mitogen activated protein kinase 7 putative [Albugo laibachii Nc14]	CCA25337	3.41606e-35	98	152.14	74	73	comp94276_c0_seq1	0	0	0	0	0.53
comp94274_c0_seq1	alternative oxidase	277	gi|348681991|gb|EGZ21807.1|hypothetical protein PHYSODRAFT_496550 [Phytophthora sojae]	EGZ21807	1.66761e-18	76	96.6709	90	69	comp94274_c0_seq1	0	0	0	0.41	0
comp94273_c0_seq1	alpha- sarcomeric-like isoform 2	351	gi|357605942|gb|EHJ64844.1|hypothetical protein KGM_10482 [Danaus plexippus]	EHJ64844	0.000139027	48	50.447	110	53	comp94273_c0_seq1	0	0.16	0	0.15	0.16
comp94272_c0_seq1	ribosomal protein l13	266	gi|157690672|tpe|CAL69063.1|TPA: putative 60S ribosomal protein L13 [Spadella cephaloptera]	CAL69063	1.02007e-23	78	114.005	87	68	comp94272_c0_seq1	0	0	0	0	0
comp94271_c0_seq1	Pc14g01370	279	gi|255938722|ref|XP_002560131.1|Pc14g01370 [Penicillium chrysogenum Wisconsin 54-1255] >gi|211584752|emb|CAP74278.1| Pc14g01370 [Penicillium chrysogenum Wisconsin 54-1255]	XP_002560131	2.74539e-13	77	79.337	84	65	comp94271_c0_seq1	0	0	0	0	0
comp94270_c0_seq1	neutral ceramidase, putative	241	gi|301112521|ref|XP_002998031.1|neutral ceramidase, putative [Phytophthora infestans T30-4] >gi|262112325|gb|EEY70377.1| neutral ceramidase, putative [Phytophthora infestans T30-4]	XP_002998031	1.15853e-11	71	73.9442	60	43	comp94270_c0_seq1	0	0	0	0	0.49
comp94268_c0_seq1	rac family serine threonine-protein kinase	253	gi|301093706|ref|XP_002997698.1|RAC family serine/threonine-protein kinase [Phytophthora infestans T30-4] >gi|262109947|gb|EEY67999.1| RAC family serine/threonine-protein kinase [Phytophthora infestans T30-4]	XP_002997698	4.63224e-32	88	141.739	84	74	comp94268_c0_seq1	0	0	0	0	0.23
comp94267_c0_seq1	chloride channel family	239	gi|325187333|emb|CCA21872.1|Chloride Channel (ClC) Family putative [Albugo laibachii Nc14]	CCA21872	1.56388e-24	84	116.701	78	66	comp94267_c0_seq1	0	0	0.25	0	0.49
comp94266_c0_seq1	sodium sulfate	276	gi|407853076|gb|EKG06196.1|sodium/sulfate symporter, putative [Trypanosoma cruzi]	EKG06196	1.56446e-08	60	63.5438	83	50	comp94266_c0_seq1	0	0	0	0	0.62
comp94265_c0_seq1	predicted protein	244	gi|290991592|ref|XP_002678419.1|predicted protein [Naegleria gruberi] >gi|284092031|gb|EFC45675.1| predicted protein [Naegleria gruberi]	XP_002678419	1.27357e-18	100	97.0561	47	47	comp94265_c0_seq1	0	0	0	0.24	0.24
comp9426_c0_seq1	hypothetical protein PHYSODRAFT_353702	269	gi|348690098|gb|EGZ29912.1|hypothetical protein PHYSODRAFT_353702 [Phytophthora sojae]	EGZ29912	7.03949e-25	69	117.857	88	61	comp9426_c0_seq1	0.22	0	0	0	0.85
comp94256_c0_seq1	regulator of g protein signaling	254	gi|348675100|gb|EGZ14918.1|G protein signaling regulator [Phytophthora sojae]	EGZ14918	3.33512e-14	89	82.4185	47	42	comp94256_c0_seq1	0	0	0	0	0.68
comp94253_c0_seq1	hypothetical protein PHYSODRAFT_562922	228	gi|348672113|gb|EGZ11933.1|hypothetical protein PHYSODRAFT_562922 [Phytophthora sojae]	EGZ11933	6.43574e-26	88	121.324	75	66	comp94253_c0_seq1	0	0	0	0	0.52
comp94249_c0_seq1	myosin-like protein	203	gi|348667635|gb|EGZ07460.1|hypothetical protein PHYSODRAFT_565410 [Phytophthora sojae]	EGZ07460	3.87637e-07	86	58.9214	37	32	comp94249_c0_seq1	0	0	0	0	0
comp94246_c0_seq1	cysteine-rich repeat protein	313	gi|373486154|ref|ZP_09576831.1|cysteine-rich repeat protein [Holophaga foetida DSM 6591] >gi|372012343|gb|EHP12917.1| cysteine-rich repeat protein [Holophaga foetida DSM 6591]	ZP_09576831	2.163e-18	57	96.2857	104	60	comp94246_c0_seq1	0	0	0	0	0.53
comp94245_c0_seq1	hypothetical protein sce9349	287	gi|162457635|ref|YP_001620002.1|hypothetical protein sce9349 [Sorangium cellulosum So ce56] >gi|161168217|emb|CAN99522.1| hypothetical protein sce9349 [Sorangium cellulosum So ce56]	YP_001620002	1.49011e-22	67	110.153	85	57	comp94245_c0_seq1	0	0	0	0	0.39
comp94244_c0_seq1	leucine rich repeat family protein	276	gi|348678917|gb|EGZ18734.1|hypothetical protein PHYSODRAFT_315332 [Phytophthora sojae]	EGZ18734	3.44884e-32	91	142.124	89	81	comp94244_c0_seq1	0	0	0.21	0.2	0.21
comp94243_c0_seq1	conserved hypothetical protein	217	gi|301105881|ref|XP_002902024.1|conserved hypothetical protein [Phytophthora infestans T30-4] >gi|262099362|gb|EEY57414.1| conserved hypothetical protein [Phytophthora infestans T30-4]	XP_002902024	4.36678e-11	65	72.0182	70	46	comp94243_c0_seq1	0	0	0	0	0.55
comp9424_c0_seq1	hypothetical protein PHYSODRAFT_294849	467	gi|348690060|gb|EGZ29874.1|hypothetical protein PHYSODRAFT_294849 [Phytophthora sojae]	EGZ29874	1.12832e-38	72	163.696	155	112	comp9424_c0_seq1	0	0	0	0	0.67
comp94239_c0_seq1	hypothetical protein PHYSODRAFT_475612	220	gi|348688496|gb|EGZ28310.1|hypothetical protein PHYSODRAFT_475612 [Phytophthora sojae]	EGZ28310	3.92156e-31	98	138.658	73	72	comp94239_c0_seq1	0	0	0	0.27	0.54
comp94236_c0_seq1	asparaginyl-trna synthetase family protein	220	gi|145530345|ref|XP_001450950.1|hypothetical protein [Paramecium tetraurelia strain d4-2] >gi|124418583|emb|CAK83553.1| unnamed protein product [Paramecium tetraurelia]	XP_001450950	2.08906e-16	73	89.7373	73	54	comp94236_c0_seq1	0	0	0.54	0	0
comp94235_c0_seq1	rho gdp-dissociation inhibitor	238	gi|328874214|gb|EGG22580.1|Rho GDP-dissociation inhibitor [Dictyostelium fasciculatum]	EGG22580	1.92714e-06	68	56.6102	61	42	comp94235_c0_seq1	0	0	0	0.25	0.25
comp94234_c0_seq1	atp-binding cassette superfamily	251	gi|301112032|ref|XP_002905095.1|ATP-binding Cassette (ABC) Superfamily [Phytophthora infestans T30-4] >gi|262095425|gb|EEY53477.1| ATP-binding Cassette (ABC) Superfamily [Phytophthora infestans T30-4]	XP_002905095	3.548e-29	89	132.109	83	74	comp94234_c0_seq1	0	0	0	0.23	0
comp94233_c0_seq1	lim-type zinc finger-containing protein	202	gi|330801108|ref|XP_003288572.1|hypothetical protein DICPUDRAFT_94684 [Dictyostelium purpureum] >gi|325081362|gb|EGC34880.1| hypothetical protein DICPUDRAFT_94684 [Dictyostelium purpureum]	XP_003288572	5.22694e-12	77	75.0998	58	45	comp94233_c0_seq1	0	0	0	0	0.91
comp94232_c0_seq1	extracellular superoxide dismutase	280	gi|81158008|dbj|BAE48254.1|extracellular superoxide dismutase [Mesocricetus auratus]	BAE48254	0.000303163	48	49.2914	97	47	comp94232_c0_seq1	0	0	0.2	0.4	0
comp94229_c0_seq1	protein kinase domain containing protein	278	gi|340501285|gb|EGR28086.1|protein kinase domain protein [Ichthyophthirius multifiliis]	EGR28086	3.57728e-21	78	105.531	75	59	comp94229_c0_seq1	0	0	0	0.2	0
comp94226_c0_seq1	serine threonine kinase	242	gi|290997139|ref|XP_002681139.1|serine/threonine kinase [Naegleria gruberi] >gi|284094762|gb|EFC48395.1| serine/threonine kinase [Naegleria gruberi]	XP_002681139	2.92571e-39	100	165.622	79	79	comp94226_c0_seq1	0	0	0	0.48	0
comp94223_c0_seq1	hypothetical protein PHYSODRAFT_500056	224	gi|348677088|gb|EGZ16905.1|hypothetical protein PHYSODRAFT_500056 [Phytophthora sojae]	EGZ16905	7.42252e-06	55	54.6842	76	42	comp94223_c0_seq1	0	0	0	0	0.53
comp94222_c0_seq1	predicted protein	230	gi|290975149|ref|XP_002670306.1|predicted protein [Naegleria gruberi] >gi|284083863|gb|EFC37562.1| predicted protein [Naegleria gruberi]	XP_002670306	2.78225e-29	92	132.494	76	70	comp94222_c0_seq1	0	0	0	0.51	0
comp94220_c0_seq1	glutamate dehydrogenase	279	gi|145516266|ref|XP_001444027.1|hypothetical protein [Paramecium tetraurelia strain d4-2] >gi|124411427|emb|CAK76630.1| unnamed protein product [Paramecium tetraurelia]	XP_001444027	3.82199e-23	78	112.079	91	71	comp94220_c0_seq1	0	0	0.41	0	0.2
comp9422_c0_seq1	fumarate reductase	273	gi|255931277|ref|XP_002557195.1|Pc12g03090 [Penicillium chrysogenum Wisconsin 54-1255] >gi|211581814|emb|CAP79936.1| Pc12g03090 [Penicillium chrysogenum Wisconsin 54-1255]	XP_002557195	2.32695e-20	82	102.834	91	75	comp9422_c0_seq1	0	0	0	0	0
comp94219_c0_seq1	atp-binding cassette superfamily	257	gi|301106310|ref|XP_002902238.1|ATP-binding Cassette (ABC) Superfamily [Phytophthora infestans T30-4] >gi|262098858|gb|EEY56910.1| ATP-binding Cassette (ABC) Superfamily [Phytophthora infestans T30-4]	XP_002902238	1.10642e-09	86	67.3958	45	39	comp94219_c0_seq1	0	0	0	0	0.67
comp94213_c0_seq1	probable alpha-ketoglutarate-dependent dioxygenase abh7-like	278	gi|301115370|ref|XP_002905414.1|conserved hypothetical protein [Phytophthora infestans T30-4] >gi|262110203|gb|EEY68255.1| conserved hypothetical protein [Phytophthora infestans T30-4]	XP_002905414	4.35269e-35	88	151.754	92	81	comp94213_c0_seq1	0	0	0	0	0.61
comp94211_c0_seq1	conserved unknown protein putative	227	gi|325193762|emb|CCA27984.1|conserved unknown protein putative [Albugo laibachii Nc14]	CCA27984	7.34638e-30	93	134.42	75	70	comp94211_c0_seq1	0	0	0	0.26	0
comp94205_c0_seq1	serine threonine-protein kinase 4	230	gi|290992663|ref|XP_002678953.1|predicted protein [Naegleria gruberi] >gi|284092568|gb|EFC46209.1| predicted protein [Naegleria gruberi]	XP_002678953	3.06901e-36	100	155.606	76	76	comp94205_c0_seq1	0	0	0	0.26	0.26
comp94204_c0_seq1	hypothetical protein PHYSODRAFT_498836	238	gi|348678474|gb|EGZ18291.1|hypothetical protein PHYSODRAFT_498836 [Phytophthora sojae]	EGZ18291	3.7396e-10	73	68.9366	56	41	comp94204_c0_seq1	0	0	0	0	0.49
comp94200_c0_seq1	acidic ribosomal protein p0	207	gi|307110053|gb|EFN58290.1|hypothetical protein CHLNCDRAFT_59607 [Chlorella variabilis]	EFN58290	1.9732e-11	83	73.1738	54	45	comp94200_c0_seq1	0	0	0	0	0
comp94197_c0_seq1	hypothetical protein PHYSODRAFT_503375	241	gi|348677852|gb|EGZ17669.1|hypothetical protein PHYSODRAFT_503375 [Phytophthora sojae]	EGZ17669	5.95654e-16	82	88.1965	56	46	comp94197_c0_seq1	0	0	0.24	0	0
comp94196_c0_seq1	ubiquitin fusion degradation	278	gi|348689580|gb|EGZ29394.1|hypothetical protein PHYSODRAFT_358674 [Phytophthora sojae]	EGZ29394	1.26938e-26	92	123.635	63	58	comp94196_c0_seq1	0	0	0	0	0.61
comp94192_c0_seq1	camp-dependent protein kinase catalytic	284	gi|348686483|gb|EGZ26298.1|hypothetical protein PHYSODRAFT_540813 [Phytophthora sojae]	EGZ26298	1.30125e-31	87	140.198	81	71	comp94192_c0_seq1	0	0	0	0	0
comp94190_c0_seq1	hypothetical protein	212	gi|145492933|ref|XP_001432463.1|hypothetical protein [Paramecium tetraurelia strain d4-2] >gi|124399575|emb|CAK65066.1| unnamed protein product [Paramecium tetraurelia]	XP_001432463	0.000178292	68	50.0618	47	32	comp94190_c0_seq1	0	0	0	0	0
comp9419_c0_seq1	hypothetical protein PHYSODRAFT_285767	201	gi|348682868|gb|EGZ22684.1|hypothetical protein PHYSODRAFT_285767 [Phytophthora sojae]	EGZ22684	4.57902e-08	91	62.003	35	32	comp9419_c0_seq1	0	0	0	0	0.61
comp94184_c0_seq1	ornithine aminotransferase	239	gi|301108954|ref|XP_002903558.1|ornithine aminotransferase, mitochondrial precursor [Phytophthora infestans T30-4] >gi|262097282|gb|EEY55334.1| ornithine aminotransferase, mitochondrial precursor [Phytophthora infestans T30-4]	XP_002903558	9.48774e-22	86	107.457	79	68	comp94184_c0_seq1	0	0	0	0	0.49
comp94182_c0_seq1	calcium-translocating p-type pmca-type family protein	239	gi|74829964|emb|CAI38975.1|PMCA22 [Paramecium tetraurelia]	CAI38975	4.56076e-16	74	88.5817	79	59	comp94182_c0_seq1	0.25	0	0.25	0	0
comp94181_c0_seq1	predicted protein	237	gi|290974067|ref|XP_002669768.1|predicted protein [Naegleria gruberi] >gi|284083319|gb|EFC37024.1| predicted protein [Naegleria gruberi]	XP_002669768	5.38079e-33	97	144.821	77	75	comp94181_c0_seq1	0	0	0	0	0.5
comp94180_c0_seq1	proto-oncogene mas-like	300	gi|118116650|ref|XP_001236025.1|PREDICTED: proto-oncogene Mas-like [Gallus gallus]	XP_001236025	3.37048e-35	100	152.14	97	97	comp94180_c0_seq1	0	0	0	0	0
comp9418_c0_seq1	ubiquitin conjugation factor	302	gi|301120045|ref|XP_002907750.1|ubiquitin conjugation factor E4, putative [Phytophthora infestans T30-4] >gi|262106262|gb|EEY64314.1| ubiquitin conjugation factor E4, putative [Phytophthora infestans T30-4]	XP_002907750	3.59632e-29	78	132.109	100	78	comp9418_c0_seq1	0	0	0	0	0.37
comp94179_c0_seq1	serine threonine-protein	306	gi|425768317|gb|EKV06844.1|Serine/threonine-protein kinase, putative [Penicillium digitatum Pd1] >gi|425770398|gb|EKV08871.1| Serine/threonine-protein kinase, putative [Penicillium digitatum PHI26]	EKV06844	1.01215e-15	74	87.4261	71	53	comp94179_c0_seq1	0	0	0	0	0
comp94178_c0_seq1	conserved hypothetical protein	202	gi|301093304|ref|XP_002997500.1|conserved hypothetical protein [Phytophthora infestans T30-4] >gi|262110642|gb|EEY68694.1| conserved hypothetical protein [Phytophthora infestans T30-4]	XP_002997500	4.40439e-27	86	125.176	67	58	comp94178_c0_seq1	0	0	0	0	0.3
comp94176_c0_seq1	adenylate kinase	287	gi|301116880|ref|XP_002906168.1|adenylate kinase [Phytophthora infestans T30-4] >gi|262107517|gb|EEY65569.1| adenylate kinase [Phytophthora infestans T30-4]	XP_002906168	2.98858e-39	93	165.622	93	87	comp94176_c0_seq1	0	0	0	0	0.2
comp94170_c0_seq1	40s ribosomal protein	242	gi|294873822|ref|XP_002766754.1|40S ribosomal protein S11, putative [Perkinsus marinus ATCC 50983] >gi|294891206|ref|XP_002773473.1| 40S ribosomal protein S11, putative [Perkinsus marinus ATCC 50983] >gi|294925729|ref|XP_002778990.1| 40S ribosomal protein S11, putative [Perkinsus marinus ATCC 50983] >gi|239867917|gb|EEQ99471.1| 40S ribosomal protein S11, putative [Perkinsus marinus ATCC 50983] >g…	XP_002766754	1.01023e-23	80	114.005	78	63	comp94170_c0_seq1	0	0.24	0	0.24	0
comp94169_c0_seq1	proteasomal atpase-associated factor 1	215	gi|301109990|ref|XP_002904075.1|conserved hypothetical protein [Phytophthora infestans T30-4] >gi|262096201|gb|EEY54253.1| conserved hypothetical protein [Phytophthora infestans T30-4]	XP_002904075	4.98467e-15	77	85.1149	62	48	comp94169_c0_seq1	0	0	0	0	0.56
comp94168_c0_seq1	hypothetical protein VOLCADRAFT_95021	283	gi|302845331|ref|XP_002954204.1|hypothetical protein VOLCADRAFT_95021 [Volvox carteri f. nagariensis] >gi|300260409|gb|EFJ44628.1| hypothetical protein VOLCADRAFT_95021 [Volvox carteri f. nagariensis]	XP_002954204	5.29529e-25	88	118.242	80	71	comp94168_c0_seq1	0	0	0	0.4	0.2
comp94165_c0_seq1	elongation factor tu gtp binding domain containing protein	237	gi|145507842|ref|XP_001439876.1|hypothetical protein [Paramecium tetraurelia strain d4-2] >gi|124407071|emb|CAK72479.1| unnamed protein product [Paramecium tetraurelia]	XP_001439876	5.78902e-11	71	71.633	66	47	comp94165_c0_seq1	0	0.25	0	0.25	0
comp94164_c0_seq1	complement component 1 q subcomponent-binding mitochondrial	269	gi|363741258|ref|XP_415748.3|PREDICTED: complement component 1 Q subcomponent-binding protein, mitochondrial [Gallus gallus]	XP_415748	1.46103e-38	100	163.31	89	89	comp94164_c0_seq1	0	0	0	0	0
comp94162_c0_seq1	hypothetical protein PHYSODRAFT_346442	241	gi|348674582|gb|EGZ14400.1|hypothetical protein PHYSODRAFT_346442 [Phytophthora sojae]	EGZ14400	4.86744e-10	62	68.5514	83	52	comp94162_c0_seq1	0	0	0.24	0	0.24
comp94161_c0_seq1	geranylgeranyl diphosphate synthase	275	gi|322711435|gb|EFZ03008.1|geranylgeranyl diphosphate synthase [Metarhizium anisopliae ARSEF 23]	EFZ03008	5.53854e-22	72	108.227	91	66	comp94161_c0_seq1	0	0	0	0.41	0.21
comp94160_c0_seq1	glycine dehydrogenase	238	gi|348682898|gb|EGZ22714.1|hypothetical protein PHYSODRAFT_495458 [Phytophthora sojae]	EGZ22714	6.57047e-23	93	111.309	79	74	comp94160_c0_seq1	0	0	0	0	0.49
comp94159_c0_seq1	fad linked oxidase domain-containing protein	230	gi|429201503|ref|ZP_19192963.1|FAD binding domain protein [Streptomyces ipomoeae 91-03] >gi|428662964|gb|EKX62360.1| FAD binding domain protein [Streptomyces ipomoeae 91-03]	ZP_19192963	6.03135e-08	61	61.6178	75	46	comp94159_c0_seq1	0	0	0	0	0.51
comp94156_c0_seq1	pyridoxal kinase	286	gi|301095467|ref|XP_002896834.1|pyridoxal kinase, putative [Phytophthora infestans T30-4] >gi|262108717|gb|EEY66769.1| pyridoxal kinase, putative [Phytophthora infestans T30-4]	XP_002896834	1.70491e-18	69	96.6709	94	65	comp94156_c0_seq1	0.2	0	0	0.2	0.2
comp94155_c0_seq1	myosin-like protein	209	gi|348680863|gb|EGZ20679.1|hypothetical protein PHYSODRAFT_359958 [Phytophthora sojae]	EGZ20679	2.75337e-13	79	79.337	68	54	comp94155_c0_seq1	0	0	0	0	0.58
comp94153_c0_seq1	glycosyl transferase group partial	219	gi|406937785|gb|EKD71151.1|glycosyl transferase group 1, partial [uncultured bacterium]	EKD71151	0.000239574	60	49.6766	68	41	comp94153_c0_seq1	0	0	0	0	0.55
comp94151_c0_seq1	ubiquitin-associated translation elongation factor partial	225	gi|348676082|gb|EGZ15900.1|hypothetical protein PHYSODRAFT_351654 [Phytophthora sojae]	EGZ15900	4.95571e-18	79	95.1301	72	57	comp94151_c0_seq1	0	0	0.26	0	0.26
comp9415_c1_seq1	myosin-like protein	221	gi|348680962|gb|EGZ20778.1|hypothetical protein PHYSODRAFT_492922 [Phytophthora sojae]	EGZ20778	1.30547e-26	91	123.635	73	67	comp9415_c1_seq1	0	0	0	0	0.27
comp9415_c0_seq1	myosin-like protein	375	gi|301120916|ref|XP_002908185.1|myosin-like protein [Phytophthora infestans T30-4] >gi|262103216|gb|EEY61268.1| myosin-like protein [Phytophthora infestans T30-4]	XP_002908185	2.34102e-44	82	182.57	125	103	comp9415_c0_seq1	0	0	0	0.14	0.43
comp94149_c0_seq1	kinesin-like protein	219	gi|348688821|gb|EGZ28635.1|hypothetical protein PHYSODRAFT_473388 [Phytophthora sojae]	EGZ28635	4.95658e-23	80	111.694	72	58	comp94149_c0_seq1	0	0	0	0	0.27
comp94148_c0_seq1	rac family serine threonine-protein kinase	264	gi|348671294|gb|EGZ11115.1|hypothetical protein PHYSODRAFT_361747 [Phytophthora sojae]	EGZ11115	2.35441e-28	84	129.413	86	73	comp94148_c0_seq1	0	0	0	0	0.43
comp94147_c0_seq1	multiple rna-binding domain-containing protein 1	263	gi|255941010|ref|XP_002561274.1|Pc16g09620 [Penicillium chrysogenum Wisconsin 54-1255] >gi|211585897|emb|CAP93632.1| Pc16g09620 [Penicillium chrysogenum Wisconsin 54-1255]	XP_002561274	2.19856e-34	93	149.443	87	81	comp94147_c0_seq1	0	0	0	0	0
comp94144_c0_seq1	homoserine o-	230	gi|348681053|gb|EGZ20869.1|hypothetical protein PHYSODRAFT_491980 [Phytophthora sojae]	EGZ20869	9.94159e-11	81	70.8626	60	49	comp94144_c0_seq1	0	0	0	0	0.51
comp94141_c0_seq1	enolase	231	gi|308798869|ref|XP_003074214.1|enolase (ISS) [Ostreococcus tauri] >gi|116000386|emb|CAL50066.1| enolase (ISS) [Ostreococcus tauri]	XP_003074214	1.28805e-26	89	123.635	77	69	comp94141_c0_seq1	0	0	0	0	0.51
comp94140_c0_seq1	cysteinyltrna synthetase	228	gi|348688693|gb|EGZ28507.1|hypothetical protein PHYSODRAFT_552257 [Phytophthora sojae]	EGZ28507	1.75079e-15	89	86.6557	48	43	comp94140_c0_seq1	0	0	0.26	0	0.26
comp9414_c0_seq1	acyltransferase ws dgat mgat family protein	382	gi|348671778|gb|EGZ11598.1|hypothetical protein PHYSODRAFT_562689 [Phytophthora sojae]	EGZ11598	1.12348e-30	73	137.117	109	80	comp9414_c0_seq1	0	0	0	0.28	1.41
comp94139_c0_seq1	conserved hypothetical protein	227	gi|301108601|ref|XP_002903382.1|conserved hypothetical protein [Phytophthora infestans T30-4] >gi|262097754|gb|EEY55806.1| conserved hypothetical protein [Phytophthora infestans T30-4]	XP_002903382	9.63928e-14	75	80.8777	60	45	comp94139_c0_seq1	0	0	0	0	0.52
comp94138_c0_seq1	von willebrand factor type a domain-containing protein	230	gi|290989696|ref|XP_002677473.1|von Willebrand factor type A domain-containing protein [Naegleria gruberi] >gi|284091081|gb|EFC44729.1| von Willebrand factor type A domain-containing protein [Naegleria gruberi]	XP_002677473	6.00344e-24	87	114.775	74	65	comp94138_c0_seq1	0	0	0	0	0.51
comp94136_c0_seq1	aspartyl protease family	242	gi|348680146|gb|EGZ19962.1|pepsin-like aspartic protease A1 [Phytophthora sojae]	EGZ19962	3.48016e-16	69	88.9669	79	55	comp94136_c0_seq1	0	0	0	0.24	0.24
comp94135_c0_seq1	ribosomal protein	203	gi|242037699|ref|XP_002466244.1|hypothetical protein SORBIDRAFT_01g004250 [Sorghum bicolor] >gi|241920098|gb|EER93242.1| hypothetical protein SORBIDRAFT_01g004250 [Sorghum bicolor]	XP_002466244	1.42343e-09	85	67.0106	41	35	comp94135_c0_seq1	0	0	0	0.3	0
comp94134_c0_seq1	cytochrome c peroxidase	238	gi|326437742|gb|EGD83312.1|cytochrome c peroxidase [Salpingoeca sp. ATCC 50818]	EGD83312	2.66758e-24	77	115.931	77	60	comp94134_c0_seq1	0	0	0	0	0.49
comp94131_c0_seq1	phosphatidyl inositol kinase (pik-a)	269	gi|301103680|ref|XP_002900926.1|phosphatidyl inositol kinase (PIK-A) [Phytophthora infestans T30-4] >gi|262101681|gb|EEY59733.1| phosphatidyl inositol kinase (PIK-A) [Phytophthora infestans T30-4]	XP_002900926	2.33799e-28	88	129.413	79	70	comp94131_c0_seq1	0	0	0	0	0.64
comp94130_c0_seq1	protein kinase	231	gi|301118973|ref|XP_002907214.1|protein kinase, putative [Phytophthora infestans T30-4] >gi|262105726|gb|EEY63778.1| protein kinase, putative [Phytophthora infestans T30-4]	XP_002907214	1.21118e-08	69	63.929	76	53	comp94130_c0_seq1	0	0	0	0	0.26
comp94129_c0_seq1	coatomer subunit delta	242	gi|358370212|dbj|GAA86824.1|coatomer subunit delta [Aspergillus kawachii IFO 4308]	GAA86824	3.34744e-35	97	152.14	80	78	comp94129_c0_seq1	0	0	0	0	0
comp94128_c0_seq1	conserved hypothetical protein	243	gi|301091123|ref|XP_002895753.1|conserved hypothetical protein [Phytophthora infestans T30-4] >gi|262096665|gb|EEY54717.1| conserved hypothetical protein [Phytophthora infestans T30-4]	XP_002895753	6.99605e-25	83	117.857	80	67	comp94128_c0_seq1	0	0	0	0	0.24
comp94126_c0_seq1	20s proteasome alpha subunit b	267	gi|384248797|gb|EIE22280.1|20S proteasome alpha subunit B [Coccomyxa subellipsoidea C-169]	EIE22280	1.98618e-27	79	126.331	88	70	comp94126_c0_seq1	0.44	0.22	0	0	0
comp94125_c0_seq1	rl13a_cyapa ame: full=60s ribosomal protein l13a	265	gi|2500261|sp|P93099.1|RL13A_CYAPARecName: Full=60S ribosomal protein L13a >gi|1743007|emb|CAA71090.1| ribosomal protein L13a [Cyanophora paradoxa]	P93099	7.56499e-19	78	97.8265	71	56	comp94125_c0_seq1	0	0	0	0	0.43
comp94117_c0_seq1	proteasome subunit alpha type-4	238	gi|320168981|gb|EFW45880.1|proteasome alpha 4 subunit [Capsaspora owczarzaki ATCC 30864]	EFW45880	6.16405e-13	72	78.1814	73	53	comp94117_c0_seq1	0	0	0	0	0.49
comp94114_c0_seq1	conserved hypothetical protein	228	gi|301121136|ref|XP_002908295.1|conserved hypothetical protein [Phytophthora infestans T30-4] >gi|262103326|gb|EEY61378.1| conserved hypothetical protein [Phytophthora infestans T30-4]	XP_002908295	4.63361e-08	58	62.003	77	45	comp94114_c0_seq1	0	0	0	0	0.26
comp94113_c0_seq1	hypothetical protein DFA_08352	325	gi|328868979|gb|EGG17357.1|hypothetical protein DFA_08352 [Dictyostelium fasciculatum]	EGG17357	2.06382e-08	56	63.1586	96	54	comp94113_c0_seq1	0.17	0.17	0	0	0.17
comp94111_c0_seq1	Expansin-yoaJ	236	gi|405966040|gb|EKC31365.1|Expansin-yoaJ [Crassostrea gigas]	EKC31365	4.13908e-17	66	92.0485	78	52	comp94111_c0_seq1	0	0	0	0.25	0.25
comp94110_c0_seq1	conserved hypothetical protein	208	gi|301104270|ref|XP_002901220.1|conserved hypothetical protein [Phytophthora infestans T30-4] >gi|262101154|gb|EEY59206.1| conserved hypothetical protein [Phytophthora infestans T30-4]	XP_002901220	2.84269e-18	79	95.9005	67	53	comp94110_c0_seq1	0	0	0	0	0.29
comp94109_c0_seq1	peptidase c53 family protein	238	gi|301118254|ref|XP_002906855.1|tripeptidyl-peptidase, putative [Phytophthora infestans T30-4] >gi|262108204|gb|EEY66256.1| tripeptidyl-peptidase, putative [Phytophthora infestans T30-4]	XP_002906855	7.24768e-30	89	134.42	79	71	comp94109_c0_seq1	0	0	0	0	0.49
comp94106_c0_seq1	hypothetical protein PHYSODRAFT_351042	275	gi|348676915|gb|EGZ16732.1|hypothetical protein PHYSODRAFT_351042 [Phytophthora sojae]	EGZ16732	7.97911e-29	97	130.954	74	72	comp94106_c0_seq1	0	0	0.21	0	0.41
comp94103_c0_seq1	hypothetical protein PHYSODRAFT_476206	215	gi|348690258|gb|EGZ30072.1|hypothetical protein PHYSODRAFT_476206 [Phytophthora sojae]	EGZ30072	0.000104178	60	50.8322	65	39	comp94103_c0_seq1	0	0	0	0	0.56
comp94100_c0_seq1	huntingtin-interacting protein 1-related	281	gi|410923060|ref|XP_003975000.1|PREDICTED: huntingtin-interacting protein 1-related protein-like [Takifugu rubripes]	XP_003975000	0.000675376	60	48.1358	78	47	comp94100_c0_seq1	0	0	0	0	0.6
comp9410_c0_seq1	callose synthase	297	gi|348675312|gb|EGZ15130.1|hypothetical protein PHYSODRAFT_301790 [Phytophthora sojae]	EGZ15130	2.87028e-26	71	122.479	98	70	comp9410_c0_seq1	0	0	0.19	0.19	0.38
comp941_c1_seq1	ribosomal protein isoform cra_b	252	gi|432109987|gb|ELK33863.1|Zinc finger protein 584 [Myotis davidii]	ELK33863	6.03588e-40	100	167.933	84	84	comp941_c1_seq1	0	0	0	0	0
comp941_c0_seq1	40s ribosomal protein s5-like	265	gi|224118934|ref|XP_002198968.1|PREDICTED: similar to 40S ribosomal protein S5, partial [Taeniopygia guttata]	XP_002198968	1.4168e-41	100	173.326	82	82	comp941_c0_seq1	0	0	0	0	0
comp94098_c0_seq1	hypothetical protein PHYSODRAFT_505939	216	gi|348676364|gb|EGZ16182.1|hypothetical protein PHYSODRAFT_505939 [Phytophthora sojae]	EGZ16182	1.49239e-19	68	100.138	72	49	comp94098_c0_seq1	0	0	0	0	0.28
comp94097_c0_seq1	myosin-like protein	201	gi|325189697|emb|CCA24180.1|myosinlike protein putative [Albugo laibachii Nc14]	CCA24180	5.59747e-06	58	55.0694	60	35	comp94097_c0_seq1	0	0	0	0	0.61
comp94093_c0_seq1	atp-binding cassette superfamily	239	gi|301114241|ref|XP_002998890.1|ATP-binding Cassette (ABC) Superfamily [Phytophthora infestans T30-4] >gi|262110984|gb|EEY69036.1| ATP-binding Cassette (ABC) Superfamily [Phytophthora infestans T30-4]	XP_002998890	8.5813e-23	90	110.923	66	60	comp94093_c0_seq1	0	0	0	0.24	0.25
comp94090_c0_seq1	glucose-repressible protein	205	gi|322711027|gb|EFZ02601.1|hypothetical protein MAA_02183 [Metarhizium anisopliae ARSEF 23]	EFZ02601	4.70114e-21	90	105.145	63	57	comp94090_c0_seq1	0	0	0	0	0
comp9409_c0_seq1	hypothetical protein PHYSODRAFT_294496	713	gi|348689450|gb|EGZ29264.1|hypothetical protein PHYSODRAFT_294496 [Phytophthora sojae]	EGZ29264	1.36988e-34	61	151.369	170	104	comp9409_c0_seq1	0	0	0	0	0.71
comp94086_c0_seq1	gtp-binding nuclear protein ran-3-like	240	gi|357123966|ref|XP_003563678.1|PREDICTED: GTP-binding nuclear protein Ran-3-like [Brachypodium distachyon]	XP_003563678	1.97616e-11	67	73.1738	71	48	comp94086_c0_seq1	0	0	0	0	0.49
comp94085_c0_seq1	60s ribosomal protein l17	277	gi|192912962|gb|ACF06589.1|ribosomal protein [Elaeis guineensis]	ACF06589	2.40802e-17	79	92.8189	91	72	comp94085_c0_seq1	0	0	0	0.61	0
comp94082_c0_seq1	ubiquitin carboxyl-terminal esterase l4	244	gi|334347032|ref|XP_001366411.2|PREDICTED: ubiquitin carboxyl-terminal hydrolase isozyme L3-like [Monodelphis domestica]	XP_001366411	5.73009e-11	65	71.633	81	53	comp94082_c0_seq1	0	0	0	0	0.48
comp94078_c0_seq1	ras gtpase	236	gi|330814810|ref|XP_003291423.1|hypothetical protein DICPUDRAFT_57324 [Dictyostelium purpureum] >gi|325078383|gb|EGC32037.1| hypothetical protein DICPUDRAFT_57324 [Dictyostelium purpureum]	XP_003291423	1.24336e-21	79	107.071	78	62	comp94078_c0_seq1	0	0	0	0	0.5
comp94077_c0_seq1	#NAME?	239	gi|67475046|ref|XP_653253.1|TolA protein [Entamoeba histolytica HM-1:IMSS] >gi|56470189|gb|EAL47867.1| TolA protein, putative [Entamoeba histolytica HM-1:IMSS]	XP_653253	0.000234778	67	49.6766	46	31	comp94077_c0_seq1	0	0	0	0.24	0.25
comp94072_c0_seq1	t-complex protein 1 subunit alpha-like	229	gi|326915654|ref|XP_003204129.1|PREDICTED: t-complex protein 1 subunit alpha-like [Meleagris gallopavo]	XP_003204129	3.39318e-35	100	152.14	76	76	comp94072_c0_seq1	0	0	0	0	0
comp9407_c0_seq1	pinus taeda anonymous locus 0_2431_01 genomic sequence	304	gi|290981674|ref|XP_002673555.1|predicted protein [Naegleria gruberi] >gi|284087139|gb|EFC40811.1| predicted protein [Naegleria gruberi]	XP_002673555	2.38683e-49	100	199.134	101	101	comp9407_c0_seq1	0	0	0	0	0.55
comp94069_c0_seq1	rho gdp exchange inhibitor	276	gi|3420783|gb|AAC31935.1|Rho GDP exchange inhibitor [Entamoeba histolytica]	AAC31935	4.23089e-30	83	135.191	90	75	comp94069_c0_seq1	0	0	0	0	0.62
comp94068_c0_seq1	amino acid auxin permease family	311	gi|348672913|gb|EGZ12733.1|hypothetical protein PHYSODRAFT_347479 [Phytophthora sojae]	EGZ12733	3.01122e-28	87	129.028	102	89	comp94068_c0_seq1	0	0	0	0	0.36
comp94064_c0_seq1	ferroportin family	233	gi|348685340|gb|EGZ25155.1|hypothetical protein PHYSODRAFT_296946 [Phytophthora sojae]	EGZ25155	4.42696e-27	85	125.176	77	66	comp94064_c0_seq1	0	0	0	0	0.76
comp94063_c0_seq1	lysyl oxidase homolog 1	222	gi|363737533|ref|XP_424060.3|PREDICTED: lysyl oxidase homolog 1 [Gallus gallus]	XP_424060	3.18992e-41	100	172.17	74	74	comp94063_c0_seq1	0	0	0	0	0
comp94061_c0_seq1	elongation factor ef-3	242	gi|302839196|ref|XP_002951155.1|hypothetical protein VOLCADRAFT_74917 [Volvox carteri f. nagariensis] >gi|300263484|gb|EFJ47684.1| hypothetical protein VOLCADRAFT_74917 [Volvox carteri f. nagariensis]	XP_002951155	1.23206e-29	90	133.65	80	72	comp94061_c0_seq1	0	0	0.24	0.24	0
comp94059_c0_seq1	ubiquitin carboxyl-terminal	219	gi|348690828|gb|EGZ30642.1|hypothetical protein PHYSODRAFT_349574 [Phytophthora sojae]	EGZ30642	5.1336e-23	85	111.694	70	60	comp94059_c0_seq1	0	0	0	0	0.55
comp94050_c0_seq1	conserved hypothetical protein	284	gi|340056160|emb|CCC50489.1|conserved hypothetical protein [Trypanosoma vivax Y486]	CCC50489	4.21522e-06	54	55.4546	71	39	comp94050_c0_seq1	0.2	0.2	0	0	0.2
comp9405_c0_seq1	f-actin capping alpha subunit	305	gi|290986679|ref|XP_002676051.1|F-actin capping protein, alpha subunit [Naegleria gruberi] >gi|284089651|gb|EFC43307.1| F-actin capping protein, alpha subunit [Naegleria gruberi]	XP_002676051	4.50136e-48	97	194.897	101	98	comp9405_c0_seq1	0	0.18	0	0.36	0
comp94049_c0_seq1	serine protease family	231	gi|348686203|gb|EGZ26018.1|hypothetical protein PHYSODRAFT_478999 [Phytophthora sojae]	EGZ26018	4.61804e-08	57	62.003	77	44	comp94049_c0_seq1	0	0	0	0	0.51
comp94048_c0_seq1	h+-transporting atpase	237	gi|281207591|gb|EFA81774.1|H+-transporting ATPase [Polysphondylium pallidum PN500]	EFA81774	0.000306629	65	49.2914	58	38	comp94048_c0_seq1	0	0	0	0	0.25
comp94046_c0_seq1	myosin-like protein	236	gi|301115288|ref|XP_002905373.1|myosin-like protein [Phytophthora infestans T30-4] >gi|262110162|gb|EEY68214.1| myosin-like protein [Phytophthora infestans T30-4]	XP_002905373	7.0766e-09	66	64.6994	63	42	comp94046_c0_seq1	0	0	0	0.25	0.25
comp94044_c0_seq1	carbon catabolite repressor	364	gi|301121032|ref|XP_002908243.1|carbon catabolite repressor protein, putative [Phytophthora infestans T30-4] >gi|262103274|gb|EEY61326.1| carbon catabolite repressor protein, putative [Phytophthora infestans T30-4]	XP_002908243	1.49719e-27	85	126.716	76	65	comp94044_c0_seq1	0	0	0	0.29	0.3
comp94043_c0_seq1	translation initiation factor helicase	241	gi|156395780|ref|XP_001637288.1|predicted protein [Nematostella vectensis] >gi|156224399|gb|EDO45225.1| predicted protein [Nematostella vectensis]	XP_001637288	1.96701e-27	85	126.331	80	68	comp94043_c0_seq1	0	0	0	0	0.24
comp94040_c0_seq1	protein nap homolog 2	214	gi|224076248|ref|XP_002196042.1|PREDICTED: glioblastoma amplified sequence [Taeniopygia guttata]	XP_002196042	3.32034e-35	100	152.14	71	71	comp94040_c0_seq1	0	0	0	0	0
comp9404_c0_seq1	conserved hypothetical protein	549	gi|301119519|ref|XP_002907487.1|conserved hypothetical protein [Phytophthora infestans T30-4] >gi|262105999|gb|EEY64051.1| conserved hypothetical protein [Phytophthora infestans T30-4]	XP_002907487	3.87961e-41	82	172.17	107	88	comp9404_c0_seq1	0	0	0	0.19	1.32
comp94038_c0_seq1	glutamyl-trna synthetase	228	gi|83771452|dbj|BAE61584.1|unnamed protein product [Aspergillus oryzae RIB40]	BAE61584	1.80529e-36	96	156.377	75	72	comp94038_c0_seq1	0	0	0	0	0
comp94035_c0_seq1	myosin-like protein	324	gi|301109882|ref|XP_002904021.1|myosin-like protein [Phytophthora infestans T30-4] >gi|262096147|gb|EEY54199.1| myosin-like protein [Phytophthora infestans T30-4]	XP_002904021	3.50087e-40	85	168.703	107	92	comp94035_c0_seq1	0	0	0.17	0	0.34
comp94034_c0_seq1	mapeg family	203	gi|290982759|ref|XP_002674097.1|predicted protein [Naegleria gruberi] >gi|284087685|gb|EFC41353.1| predicted protein [Naegleria gruberi]	XP_002674097	3.05014e-28	89	129.028	67	60	comp94034_c0_seq1	0	0	0	0.6	0
comp94033_c0_seq1	hypothetical protein	271	gi|347827112|emb|CCD42809.1|hypothetical protein [Botryotinia fuckeliana]	CCD42809	4.69434e-29	84	131.724	86	73	comp94033_c0_seq1	0	0	0	0	0
comp94032_c0_seq1	quinone oxidoreductase	250	gi|391872935|gb|EIT82010.1|putative quinone oxidoreductase [Aspergillus oryzae 3.042]	EIT82010	6.27735e-18	75	94.7449	82	62	comp94032_c0_seq1	0	0	0	0	0
comp94031_c0_seq1	60s acidic ribosomal protein p1	264	gi|116793766|gb|ABK26870.1|unknown [Picea sitchensis]	ABK26870	6.00802e-08	84	61.6178	59	50	comp94031_c0_seq1	0	0	0.22	0	0.22
comp94026_c0_seq1	drug metabolite transporter superfamily putat	249	gi|325183094|emb|CCA17551.1|Drug/Metabolite Transporter (DMT) Superfamily putat [Albugo laibachii Nc14]	CCA17551	0.00023238	60	49.6766	80	48	comp94026_c0_seq1	0	0	0	0	0.47
comp94025_c0_seq1	calnexin precursor	230	gi|347800637|ref|NP_001025791.2|calnexin precursor [Gallus gallus]	NP_001025791	4.60735e-16	100	88.5817	76	76	comp94025_c0_seq1	0	0	0	0	0
comp94024_c0_seq1	thrombospondin-like protein	205	gi|378706351|gb|AFC35152.1|hypothetical protein OtV6_244 [Ostreococcus tauri virus RT-2011]	AFC35152	1.32792e-07	56	60.4622	75	42	comp94024_c0_seq1	0	0	0	0	0
comp94019_c0_seq1	hypothetical protein PHYSODRAFT_317471	328	gi|348672541|gb|EGZ12361.1|hypothetical protein PHYSODRAFT_317471 [Phytophthora sojae]	EGZ12361	1.0526e-28	73	130.568	101	74	comp94019_c0_seq1	0	0	0	0	0.5
comp94018_c0_seq1	predicted protein putative	234	gi|325187822|emb|CCA22366.1|predicted protein putative [Albugo laibachii Nc14]	CCA22366	2.12311e-29	84	132.88	77	65	comp94018_c0_seq1	0	0.25	0	0	0
comp94017_c0_seq1	spastic paraplegia 7	240	gi|60302706|ref|NP_001012545.1|spastic paraplegia 7 [Gallus gallus] >gi|60099097|emb|CAH65379.1| hypothetical protein RCJMB04_24l18 [Gallus gallus]	NP_001012545	2.74773e-37	100	159.073	79	79	comp94017_c0_seq1	0	0	0	0	0
comp94015_c0_seq1	hypothetical protein PHYSODRAFT_554415	324	gi|348688333|gb|EGZ28147.1|hypothetical protein PHYSODRAFT_554415 [Phytophthora sojae]	EGZ28147	1.122e-38	89	163.696	108	97	comp94015_c0_seq1	0	0	0	0	0.51
comp94014_c0_seq1	conserved hypothetical protein	217	gi|301092333|ref|XP_002997024.1|conserved hypothetical protein [Phytophthora infestans T30-4] >gi|262112150|gb|EEY70202.1| conserved hypothetical protein [Phytophthora infestans T30-4]	XP_002997024	3.11904e-09	70	65.855	57	40	comp94014_c0_seq1	0	0	0	0	0.28
comp94013_c0_seq1	hypothetical protein SMCF_951	210	gi|418467181|ref|ZP_13038074.1|hypothetical protein SMCF_951 [Streptomyces coelicoflavus ZG0656] >gi|371552241|gb|EHN79496.1| hypothetical protein SMCF_951 [Streptomyces coelicoflavus ZG0656]	ZP_13038074	5.73424e-07	62	56.6102	51	32	comp94013_c0_seq1	0	0	0	0	0.29
comp94012_c0_seq1	elongation factor 1-beta 1-delta 1	234	gi|326512518|dbj|BAJ99614.1|predicted protein [Hordeum vulgare subsp. vulgare]	BAJ99614	1.98257e-35	100	152.91	76	76	comp94012_c0_seq1	0	0	0	0	0
comp94010_c0_seq1	trna-specific 2-thiouridylase	246	gi|301107608|ref|XP_002902886.1|tRNA-specific 2-thiouridylase mnmA, putative [Phytophthora infestans T30-4] >gi|262098004|gb|EEY56056.1| tRNA-specific 2-thiouridylase mnmA, putative [Phytophthora infestans T30-4]	XP_002902886	1.35918e-12	84	77.0258	45	38	comp94010_c0_seq1	0	0	0	0.24	0.47
comp9401_c0_seq1	unknown	498	gi|255965491|gb|ACU45050.1|unknown [Pfiesteria piscicida]	ACU45050	3.11938e-49	71	198.749	170	121	comp9401_c0_seq1	0.53	0.42	0.1	0	0.1
comp94009_c0_seq1	interleukin-1 receptor-associated kinase-like 2	243	gi|71895367|ref|NP_001025776.1|interleukin-1 receptor-associated kinase-like 2 [Gallus gallus] >gi|60099143|emb|CAH65402.1| hypothetical protein RCJMB04_29d24 [Gallus gallus]	NP_001025776	3.83886e-23	100	112.079	53	53	comp94009_c0_seq1	0	0	0	0	0
comp94008_c0_seq1	conserved hypothetical protein	285	gi|325184155|emb|CCA18613.1|conserved hypothetical protein [Albugo laibachii Nc14] >gi|325186067|emb|CCA20569.1| conserved hypothetical protein [Albugo laibachii Nc14]	CCA18613	5.31991e-09	71	65.0846	77	55	comp94008_c0_seq1	0	0	0	0	0.59
comp94007_c0_seq1	tartrate-resistant acid phosphatase type	222	gi|325188710|emb|CCA23240.1|tartrateresistant acid phosphatase type 5 putative [Albugo laibachii Nc14]	CCA23240	1.03093e-23	79	114.005	74	59	comp94007_c0_seq1	0	0	0	0	0.54
comp94004_c0_seq1	alkaline phytoceramidase	275	gi|301107167|ref|XP_002902666.1|alkaline phytoceramidase (aPHC), putative [Phytophthora infestans T30-4] >gi|262098540|gb|EEY56592.1| alkaline phytoceramidase (aPHC), putative [Phytophthora infestans T30-4]	XP_002902666	5.5514e-14	66	81.6481	75	50	comp94004_c0_seq1	0.21	0	0.21	0	0.21
comp94003_c0_seq1	hypothetical protein PHYSODRAFT_309201	250	gi|348688487|gb|EGZ28301.1|hypothetical protein PHYSODRAFT_309201 [Phytophthora sojae]	EGZ28301	2.926e-15	72	85.8853	85	62	comp94003_c0_seq1	0	0	0	0	0.7
comp94001_c0_seq1	ubiquitin family	265	gi|348688144|gb|EGZ27958.1|hypothetical protein PHYSODRAFT_468224 [Phytophthora sojae]	EGZ27958	9.55879e-30	97	134.035	70	68	comp94001_c0_seq1	0	0	0.22	0.43	0
comp9400_c0_seq1	hypothetical protein PHYSODRAFT_332250	464	gi|348678644|gb|EGZ18461.1|hypothetical protein PHYSODRAFT_332250 [Phytophthora sojae]	EGZ18461	3.55885e-13	55	78.9518	148	82	comp9400_c0_seq1	0	0	0.11	0.22	1.13
comp93999_c0_seq1	protein serine threonine kinase	232	gi|330800385|ref|XP_003288217.1|hypothetical protein DICPUDRAFT_152431 [Dictyostelium purpureum] >gi|325081725|gb|EGC35230.1| hypothetical protein DICPUDRAFT_152431 [Dictyostelium purpureum]	XP_003288217	4.00401e-28	84	128.642	76	64	comp93999_c0_seq1	0	0	0.25	0.25	0
comp93997_c0_seq1	hypothetical protein TCSYLVIO_008294	315	gi|407841432|gb|EKG00741.1|hypothetical protein TCSYLVIO_008294 [Trypanosoma cruzi]	EKG00741	4.19606e-22	65	108.612	99	65	comp93997_c0_seq1	0	0	0	0	0.53
comp93995_c0_seq1	myosin-like protein	243	gi|301106807|ref|XP_002902486.1|myosin-like protein [Phytophthora infestans T30-4] >gi|262098360|gb|EEY56412.1| myosin-like protein [Phytophthora infestans T30-4]	XP_002902486	1.40484e-25	83	120.168	81	68	comp93995_c0_seq1	0	0	0	0	0
comp93994_c0_seq1	calbindin 53e	313	gi|427778923|gb|JAA54913.1|Putative calmodulin [Rhipicephalus pulchellus]	JAA54913	3.66742e-26	78	122.094	107	84	comp93994_c0_seq1	0.18	0	0.35	0	0
comp93991_c0_seq1	hypothetical protein PHYSODRAFT_565717	233	gi|348666909|gb|EGZ06735.1|hypothetical protein PHYSODRAFT_565717 [Phytophthora sojae]	EGZ06735	1.74489e-15	66	86.6557	75	50	comp93991_c0_seq1	0	0	0	0.25	0.25
comp93988_c0_seq1	intraflagellar transport protein 80	224	gi|325190753|emb|CCA25245.1|KIAA1374 protein putative [Albugo laibachii Nc14]	CCA25245	1.48522e-30	94	136.732	74	70	comp93988_c0_seq1	0	0	0	0	0.53
comp93987_c0_seq1	hypothetical protein PHYSODRAFT_312102	317	gi|348686000|gb|EGZ25815.1|hypothetical protein PHYSODRAFT_312102 [Phytophthora sojae]	EGZ25815	8.47292e-10	55	67.781	94	52	comp93987_c0_seq1	0	0	0	0.17	0.35
comp93986_c0_seq1	methenyltetrahydrofolate cyclohydrolase	222	gi|222054896|ref|YP_002537258.1|methylenetetrahydrofolate dehydrogenase [Geobacter daltonii FRC-32] >gi|254789406|sp|B9M769.1|FOLD_GEOSF RecName: Full=Bifunctional protein FolD; Includes: RecName: Full=Methylenetetrahydrofolate dehydrogenase; Includes: RecName: Full=Methenyltetrahydrofolate cyclohydrolase >gi|221564185|gb|ACM20157.1| Methylenetetrahydrofolate dehydrogenase (NADP(+)) [Geobacter da…	YP_002537258	1.44524e-09	92	67.0106	39	36	comp93986_c0_seq1	0	0	0	0	0
comp93985_c0_seq1	rrna methylase family	282	gi|301095550|ref|XP_002896875.1|SpoU rRNA Methylase family [Phytophthora infestans T30-4] >gi|262108625|gb|EEY66677.1| SpoU rRNA Methylase family [Phytophthora infestans T30-4]	XP_002896875	4.97396e-23	78	111.694	97	76	comp93985_c0_seq1	0	0	0	0	0.6
comp93984_c0_seq1	homoserine dehydrogenase, putative	282	gi|301118829|ref|XP_002907142.1|homoserine dehydrogenase, putative [Phytophthora infestans T30-4] >gi|262105654|gb|EEY63706.1| homoserine dehydrogenase, putative [Phytophthora infestans T30-4]	XP_002907142	5.50524e-06	82	55.0694	56	46	comp93984_c0_seq1	0	0	0	0.2	0.4
comp93983_c0_seq1	carnitine acetyl transferase	242	gi|255937431|ref|XP_002559742.1|Pc13g13280 [Penicillium chrysogenum Wisconsin 54-1255] >gi|211584362|emb|CAP92397.1| Pc13g13280 [Penicillium chrysogenum Wisconsin 54-1255]	XP_002559742	1.18782e-40	100	170.244	80	80	comp93983_c0_seq1	0	0	0	0	0
comp93982_c0_seq1	cleavage and polyadenylation specificity factor	258	gi|348679545|gb|EGZ19361.1|putative cleavage and polyadenylation specificity factor CPSF [Phytophthora sojae]	EGZ19361	4.19463e-17	83	92.0485	56	47	comp93982_c0_seq1	0	0	0	0	0.67
comp93981_c0_seq1	26s proteasome non-atpase regulatory subunit 7	269	gi|298708582|emb|CBJ30666.1|conserved unknown protein [Ectocarpus siliculosus]	CBJ30666	8.05421e-21	75	104.375	89	67	comp93981_c0_seq1	0	0.21	0.21	0	0.21
comp93979_c0_seq1	titin_mouse ame: full=titin ame: full=connectin	321	gi|148695270|gb|EDL27217.1|titin [Mus musculus]	EDL27217	2.9816e-31	100	139.043	106	106	comp93979_c0_seq1	0	0	0	0	0
comp93977_c0_seq1	Pc18g06480	286	gi|255943413|ref|XP_002562475.1|Pc18g06480 [Penicillium chrysogenum Wisconsin 54-1255] >gi|211587208|emb|CAP94872.1| Pc18g06480 [Penicillium chrysogenum Wisconsin 54-1255]	XP_002562475	1.14525e-11	82	73.9442	52	43	comp93977_c0_seq1	0	0	0	0	0
comp93976_c0_seq1	conserved hypothetical protein	203	gi|301111580|ref|XP_002904869.1|conserved hypothetical protein [Phytophthora infestans T30-4] >gi|262095199|gb|EEY53251.1| conserved hypothetical protein [Phytophthora infestans T30-4]	XP_002904869	0.000105564	62	50.8322	59	37	comp93976_c0_seq1	0	0	0	0.3	0.3
comp93975_c0_seq1	ribosomal protein l38	223	gi|57648678|gb|AAW55921.1|ribosomal protein L38 [Perkinsus olseni] >gi|82706220|gb|ABB89494.1| ribosomal protein L38 [Sparus aurata]	AAW55921	2.91206e-10	97	69.3218	36	35	comp93975_c0_seq1	0	0	0.27	0	0.27
comp93974_c0_seq1	light-harvesting protein of photosystem i	201	gi|87313219|gb|ABD37906.1|light-harvesting chlorophyll-a/b binding protein Lhca4 [Chlamydomonas incerta]	ABD37906	2.96116e-15	71	85.8853	70	50	comp93974_c0_seq1	0	0.31	0	0	0
comp93972_c0_seq1	hypothetical protein OXYTRI_22812	230	gi|403360459|gb|EJY79907.1|hypothetical protein OXYTRI_22812 [Oxytricha trifallax]	EJY79907	4.92253e-18	75	95.1301	82	62	comp93972_c0_seq1	0	0	0	0	0.51
comp93971_c0_seq1	hypothetical protein PITG_18913	262	gi|301092664|ref|XP_002997186.1|hypothetical protein PITG_18913 [Phytophthora infestans T30-4] >gi|262111573|gb|EEY69625.1| hypothetical protein PITG_18913 [Phytophthora infestans T30-4]	XP_002997186	6.46395e-10	78	68.1662	50	39	comp93971_c0_seq1	0	0	0	0	0.44
comp9397_c1_seq1	unnamed protein product	234	gi|21433|emb|CAA36615.1|unnamed protein product [Solanum tuberosum]	CAA36615	3.08002e-12	61	75.8702	77	47	comp9397_c1_seq1	0.52	0	0	0	0
comp9397_c0_seq1	Beta-galactosidase	269	gi|357453875|ref|XP_003597218.1|Beta-galactosidase [Medicago truncatula] >gi|355486266|gb|AES67469.1| Beta-galactosidase [Medicago truncatula]	XP_003597218	2.50373e-22	76	109.383	81	62	comp9397_c0_seq1	0.43	0	0	0	0
comp93969_c0_seq1	calm_eleel ame: full=calmodulin short=	220	gi|115509|sp|P02594.2|CALM_ELEELRecName: Full=Calmodulin; Short=CaM >gi|213130|gb|AAA49236.1| calmodulin [Electrophorus electricus]	P02594	1.6462e-26	88	123.25	72	64	comp93969_c0_seq1	0	0	0	0.54	0
comp93968_c0_seq1	vacuolar protein sorting-associated protein 8	232	gi|348681878|gb|EGZ21694.1|hypothetical protein PHYSODRAFT_494515 [Phytophthora sojae]	EGZ21694	1.47527e-30	94	136.732	76	72	comp93968_c0_seq1	0	0.26	0	0	0.51
comp93965_c0_seq1	conserved hypothetical protein	271	gi|340056475|emb|CCC50808.1|conserved hypothetical protein [Trypanosoma vivax Y486]	CCC50808	2.7713e-05	54	52.7582	83	45	comp93965_c0_seq1	0	0.21	0	0.21	0.21
comp93964_c0_seq1	inositol -triphosphate 5 6 kinase	217	gi|301103586|ref|XP_002900879.1|conserved hypothetical protein [Phytophthora infestans T30-4] >gi|262101634|gb|EEY59686.1| conserved hypothetical protein [Phytophthora infestans T30-4]	XP_002900879	1.94912e-19	82	99.7525	69	57	comp93964_c0_seq1	0	0	0	0	0.28
comp93960_c0_seq1	selenoprotein ep22	366	gi|118372872|ref|XP_001019630.1|hypothetical protein TTHERM_00133510 [Tetrahymena thermophila] >gi|89301397|gb|EAR99385.1| hypothetical protein TTHERM_00133510 [Tetrahymena thermophila SB210]	XP_001019630	1.88518e-38	79	162.925	121	96	comp93960_c0_seq1	0	0.45	0.15	0	0
comp9396_c0_seq2	conserved hypothetical protein	242	gi|301092847|ref|XP_002997275.1|conserved hypothetical protein [Phytophthora infestans T30-4] >gi|262111456|gb|EEY69508.1| conserved hypothetical protein [Phytophthora infestans T30-4]	XP_002997275	6.12884e-21	69	104.76	76	53	comp9396_c0_seq2	0	0	0	0	0
comp9396_c0_seq1	hypothetical protein PHYSODRAFT_554513	394	gi|348683066|gb|EGZ22881.1|hypothetical protein PHYSODRAFT_554513 [Phytophthora sojae]	EGZ22881	2.08636e-13	82	79.7221	45	37	comp9396_c0_seq1	0	0	0	0	0.68
comp93959_c0_seq1	hypothetical protein NAEGRDRAFT_59139	310	gi|290980191|ref|XP_002672816.1|hypothetical protein NAEGRDRAFT_59139 [Naegleria gruberi] >gi|284086395|gb|EFC40072.1| hypothetical protein NAEGRDRAFT_59139 [Naegleria gruberi]	XP_002672816	1.76534e-28	61	129.798	142	87	comp93959_c0_seq1	0	0	0	0.36	0.18
comp93956_c0_seq1	light-harvesting protein of photosystem i	220	gi|302854202|ref|XP_002958611.1|light-harvesting protein of photosystem I [Volvox carteri f. nagariensis] >gi|300256072|gb|EFJ40348.1| light-harvesting protein of photosystem I [Volvox carteri f. nagariensis]	XP_002958611	8.50115e-10	88	67.781	36	32	comp93956_c0_seq1	0	0	0	0.27	0.27
comp93953_c0_seq1	sulfatase-like protein	219	gi|301110062|ref|XP_002904111.1|sulfatase-like protein [Phytophthora infestans T30-4] >gi|262096237|gb|EEY54289.1| sulfatase-like protein [Phytophthora infestans T30-4]	XP_002904111	2.808e-26	83	122.479	72	60	comp93953_c0_seq1	0	0	0	0	0.55
comp93952_c0_seq1	inorganic pyrophosphatase	226	gi|367019020|ref|XP_003658795.1|hypothetical protein MYCTH_2295040 [Myceliophthora thermophila ATCC 42464] >gi|347006062|gb|AEO53550.1| hypothetical protein MYCTH_2295040 [Myceliophthora thermophila ATCC 42464]	XP_003658795	1.52827e-35	100	153.295	75	75	comp93952_c0_seq1	0	0	0	0	0
comp93949_c0_seq1	caspase domain-containing protein	222	gi|326480465|gb|EGE04475.1|metacaspase CasA [Trichophyton equinum CBS 127.97]	EGE04475	2.46773e-17	82	92.8189	64	53	comp93949_c0_seq1	0	0	0	0	0.54
comp93947_c0_seq1	coatomer protein	243	gi|301095750|ref|XP_002896974.1|coatomer protein complex, putative [Phytophthora infestans T30-4] >gi|262108403|gb|EEY66455.1| coatomer protein complex, putative [Phytophthora infestans T30-4]	XP_002896974	2.31026e-36	96	155.992	81	78	comp93947_c0_seq1	0	0	0	0.24	0.24
comp93945_c0_seq1	hybrid signal transduction histidine	207	gi|301100816|ref|XP_002899497.1|hybrid signal transduction histidine kinase, putative [Phytophthora infestans T30-4] >gi|262103805|gb|EEY61857.1| hybrid signal transduction histidine kinase, putative [Phytophthora infestans T30-4]	XP_002899497	4.39583e-11	83	72.0182	55	46	comp93945_c0_seq1	0	0	0.29	0	0
comp93943_c0_seq1	inorganic pyrophosphatase	218	gi|403370499|gb|EJY85113.1|Inorganic pyrophosphatase [Oxytricha trifallax]	EJY85113	6.6835e-28	97	127.872	72	70	comp93943_c0_seq1	0	0	0	0.55	0
comp93942_c0_seq1	transcription elongation factor family protein	251	gi|348680729|gb|EGZ20545.1|hypothetical protein PHYSODRAFT_493974 [Phytophthora sojae]	EGZ20545	3.11542e-17	82	92.4337	63	52	comp93942_c0_seq1	0	0	0	0.23	0.46
comp93940_c0_seq1	vacuolar atp synthase subunit d	216	gi|330790704|ref|XP_003283436.1|hypothetical protein DICPUDRAFT_52292 [Dictyostelium purpureum] >gi|325086701|gb|EGC40087.1| hypothetical protein DICPUDRAFT_52292 [Dictyostelium purpureum]	XP_003283436	1.89417e-14	77	83.1889	70	54	comp93940_c0_seq1	0	0	0	0	0.56
comp93937_c0_seq1	histone h2b	355	gi|108885310|sp|P82887.2|H2B_OLILURecName: Full=Histone H2B	P82887	8.85975e-36	95	154.066	90	86	comp93937_c0_seq1	0.16	0.15	0	0.15	0.15
comp93934_c0_seq1	40s ribosomal protein	238	gi|71755621|ref|XP_828725.1|40S ribosomal protein S21 [Trypanosoma brucei brucei strain 927/4 GUTat10.1] >gi|70834111|gb|EAN79613.1| 40S ribosomal protein S21, putative [Trypanosoma brucei brucei strain 927/4 GUTat10.1] >gi|261334622|emb|CBH17616.1| 40S ribosomal protein S21, putative [Trypanosoma brucei gambiense DAL972]	XP_828725	1.04656e-28	89	130.568	79	71	comp93934_c0_seq1	0.25	0.25	0.25	0	0
comp93931_c0_seq1	rho small monomeric gtpase	222	gi|321261704|ref|XP_003195571.1|rho small monomeric GTPase [Cryptococcus gattii WM276] >gi|317462045|gb|ADV23784.1| Rho small monomeric GTPase, putative [Cryptococcus gattii WM276]	XP_003195571	1.39335e-20	79	103.605	74	59	comp93931_c0_seq1	0	0	0	0	0.54
comp93930_c0_seq1	pentatricopeptide repeat protein	244	gi|255949964|ref|XP_002565749.1|Pc22g18440 [Penicillium chrysogenum Wisconsin 54-1255] >gi|211592766|emb|CAP99132.1| Pc22g18440 [Penicillium chrysogenum Wisconsin 54-1255]	XP_002565749	3.48824e-08	57	62.3882	80	46	comp93930_c0_seq1	0	0	0	0	0
comp9393_c0_seq1	conserved hypothetical protein	569	gi|301102745|ref|XP_002900459.1|conserved hypothetical protein [Phytophthora infestans T30-4] >gi|262101722|gb|EEY59774.1| conserved hypothetical protein [Phytophthora infestans T30-4]	XP_002900459	1.08511e-28	62	130.954	157	98	comp9393_c0_seq1	0	0	0.09	0.45	0.9
comp93929_c0_seq1	kazal domain-containing protein	251	gi|322696551|gb|EFY88341.1|Kazal domain-containing protein [Metarhizium acridum CQMa 102]	EFY88341	1.65577e-10	76	70.0922	38	29	comp93929_c0_seq1	0	0	0	0	0
comp93924_c0_seq1	acetate kinase	236	gi|348679171|gb|EGZ18988.1|hypothetical protein PHYSODRAFT_559518 [Phytophthora sojae]	EGZ18988	5.77561e-19	75	98.2117	78	59	comp93924_c0_seq1	0	0	0	0	0.5
comp93923_c0_seq1	hypothetical protein TTHERM_00096740	242	gi|118357748|ref|XP_001012122.1|hypothetical protein TTHERM_00096740 [Tetrahymena thermophila] >gi|89293889|gb|EAR91877.1| hypothetical protein TTHERM_00096740 [Tetrahymena thermophila SB210]	XP_001012122	1.24066e-05	48	53.9138	80	39	comp93923_c0_seq1	0	0.49	0	0	0
comp93922_c0_seq1	calcium-binding protein	207	gi|50261973|gb|AAT72747.1|NCS-1/frequenin-related protein [Dictyostelium discoideum]	AAT72747	1.46819e-06	58	56.9954	67	39	comp93922_c0_seq1	0	0.3	0	0	0
comp93920_c0_seq1	fructose-bisphosphate aldolase	231	gi|281204246|gb|EFA78442.1|fructose-bisphosphate aldolase [Polysphondylium pallidum PN500]	EFA78442	1.62561e-29	89	133.265	79	71	comp93920_c0_seq1	0	0	0.26	0	0
comp93917_c0_seq1	protein-l-isoaspartate o-	250	gi|348674184|gb|EGZ14003.1|hypothetical protein PHYSODRAFT_513603 [Phytophthora sojae]	EGZ14003	3.11893e-25	81	119.013	82	67	comp93917_c0_seq1	0	0	0	0	0.7
comp93916_c0_seq1	ankyrin-like protein	236	gi|328873955|gb|EGG22321.1|hypothetical protein DFA_04439 [Dictyostelium fasciculatum]	EGG22321	1.37788e-12	76	77.0258	56	43	comp93916_c0_seq1	0	0	0	0	0.5
comp93915_c0_seq1	hypothetical protein PHYSODRAFT_260569	261	gi|348664791|gb|EGZ04631.1|hypothetical protein PHYSODRAFT_260569 [Phytophthora sojae]	EGZ04631	1.93498e-14	65	83.1889	89	58	comp93915_c0_seq1	0	0	0	0	0.66
comp93910_c0_seq1	splicing factor 3b subunit 1	235	gi|301113146|ref|XP_002998343.1|splicing factor 3B subunit 1 [Phytophthora infestans T30-4] >gi|262111644|gb|EEY69696.1| splicing factor 3B subunit 1 [Phytophthora infestans T30-4]	XP_002998343	1.25047e-13	63	80.4925	87	55	comp93910_c0_seq1	0	0	0	0	0.25
comp93909_c0_seq1	serine threonine protein kinase	235	gi|301100818|ref|XP_002899498.1|serine/threonine protein kinase [Phytophthora infestans T30-4] >gi|262103806|gb|EEY61858.1| serine/threonine protein kinase [Phytophthora infestans T30-4]	XP_002899498	8.35933e-10	78	67.781	52	41	comp93909_c0_seq1	0	0	0	0	0.5
comp93907_c0_seq1	hypothetical protein I79_015446	487	gi|344252260|gb|EGW08364.1|hypothetical protein I79_015446 [Cricetulus griseus]	EGW08364	0.000309873	76	49.2914	39	30	comp93907_c0_seq1	0	0	0.21	0.11	0.11
comp93904_c0_seq1	hypothetical protein PHYSODRAFT_305428	225	gi|348670346|gb|EGZ10168.1|hypothetical protein PHYSODRAFT_305428 [Phytophthora sojae]	EGZ10168	4.64917e-08	66	62.003	65	43	comp93904_c0_seq1	0	0	0	0	0.53
comp93902_c0_seq1	hypothetical protein PHYSODRAFT_519890	326	gi|348671497|gb|EGZ11318.1|hypothetical protein PHYSODRAFT_519890 [Phytophthora sojae]	EGZ11318	8.65084e-15	66	84.3445	107	71	comp93902_c0_seq1	0	0	0	0	0.51
comp9390_c0_seq1	glutathione s-transferase-like	319	gi|348683865|gb|EGZ23680.1|hypothetical protein PHYSODRAFT_344495 [Phytophthora sojae] >gi|348683868|gb|EGZ23683.1| hypothetical protein PHYSODRAFT_344498 [Phytophthora sojae]	EGZ23680	1.53842e-11	63	73.559	88	56	comp9390_c0_seq1	0	0	0.17	0	1.56
comp93899_c0_seq1	ubiquitin conjugating enzyme	268	gi|70988791|ref|XP_749249.1|ubiquitin conjugating enzyme (UbcJ) [Aspergillus fumigatus Af293] >gi|66846880|gb|EAL87211.1| ubiquitin conjugating enzyme (UbcJ), putative [Aspergillus fumigatus Af293] >gi|159128663|gb|EDP53777.1| ubiquitin conjugating enzyme (UbcJ), putative [Aspergillus fumigatus A1163]	XP_749249	1.32609e-39	93	166.777	88	82	comp93899_c0_seq1	0	0	0	0	0
comp93898_c0_seq1	flavin-binding monooxygenase-like protein	223	gi|348683956|gb|EGZ23771.1|hypothetical protein PHYSODRAFT_311009 [Phytophthora sojae]	EGZ23771	6.95438e-12	70	74.7146	58	41	comp93898_c0_seq1	0	0	0	0	0.53
comp93896_c0_seq1	cathepsin c	223	gi|290973351|ref|XP_002669412.1|predicted protein [Naegleria gruberi] >gi|284082959|gb|EFC36668.1| predicted protein [Naegleria gruberi]	XP_002669412	3.00263e-31	93	139.043	73	68	comp93896_c0_seq1	0	0	0	0	0.53
comp93895_c0_seq1	ty3-gypsy retrotransposon protein	231	gi|307136175|gb|ADN34016.1|ty3-gypsy retrotransposon protein [Cucumis melo subsp. melo]	ADN34016	6.24147e-05	51	51.6026	68	35	comp93895_c0_seq1	0	0	0	0	0
comp93891_c0_seq1	calcium calmodulin-dependent protein	237	gi|301099544|ref|XP_002898863.1|calcium/calmodulin-dependent protein kinase, putative [Phytophthora infestans T30-4] >gi|262104569|gb|EEY62621.1| calcium/calmodulin-dependent protein kinase, putative [Phytophthora infestans T30-4]	XP_002898863	2.43219e-09	78	66.2402	52	41	comp93891_c0_seq1	0	0	0	0	0.5
comp93888_c0_seq1	conserved hypothetical protein	217	gi|301100778|ref|XP_002899478.1|conserved hypothetical protein [Phytophthora infestans T30-4] >gi|262103786|gb|EEY61838.1| conserved hypothetical protein [Phytophthora infestans T30-4]	XP_002899478	2.09213e-05	60	53.1434	70	42	comp93888_c0_seq1	0	0	0	0	0.55
comp93887_c0_seq1	transcription initiation factor tfiid subunit	235	gi|348665951|gb|EGZ05779.1|hypothetical protein PHYSODRAFT_341977 [Phytophthora sojae]	EGZ05779	1.05256e-20	81	103.99	79	64	comp93887_c0_seq1	0	0	0	0	0.5
comp93883_c0_seq1	hypothetical protein PHYSODRAFT_532690	243	gi|348666174|gb|EGZ06002.1|hypothetical protein PHYSODRAFT_532690 [Phytophthora sojae]	EGZ06002	1.19203e-16	88	90.5077	52	46	comp93883_c0_seq1	0	0	0	0.24	0.24
comp93882_c0_seq1	conserved hypothetical protein	289	gi|301101802|ref|XP_002899989.1|conserved hypothetical protein [Phytophthora infestans T30-4] >gi|262102564|gb|EEY60616.1| conserved hypothetical protein [Phytophthora infestans T30-4]	XP_002899989	3.66565e-13	63	78.9518	88	56	comp93882_c0_seq1	0	0	0	0	0.58
comp93881_c0_seq1	conserved hypothetical protein	220	gi|301107171|ref|XP_002902668.1|conserved hypothetical protein [Phytophthora infestans T30-4] >gi|262098542|gb|EEY56594.1| conserved hypothetical protein [Phytophthora infestans T30-4]	XP_002902668	3.78633e-31	98	138.658	72	71	comp93881_c0_seq1	0	0	0	0	0.54
comp93880_c0_seq1	peroxidase-like protein	306	gi|301111119|ref|XP_002904639.1|conserved hypothetical protein [Phytophthora infestans T30-4] >gi|262095956|gb|EEY54008.1| conserved hypothetical protein [Phytophthora infestans T30-4]	XP_002904639	5.94754e-08	77	61.6178	45	35	comp93880_c0_seq1	0	0	0	0	0
comp93875_c0_seq1	cytochrome c1 heme lyase	237	gi|255935981|ref|XP_002559017.1|Pc13g05830 [Penicillium chrysogenum Wisconsin 54-1255] >gi|211583637|emb|CAP91652.1| Pc13g05830 [Penicillium chrysogenum Wisconsin 54-1255]	XP_002559017	3.47965e-40	100	168.703	78	78	comp93875_c0_seq1	0	0	0	0	0
comp93873_c0_seq1	conserved hypothetical protein	219	gi|301110130|ref|XP_002904145.1|conserved hypothetical protein [Phytophthora infestans T30-4] >gi|262096271|gb|EEY54323.1| conserved hypothetical protein [Phytophthora infestans T30-4]	XP_002904145	7.93169e-13	72	77.7962	72	52	comp93873_c0_seq1	0	0	0	0	0.55
comp93872_c0_seq1	urea transporter	231	gi|358372073|dbj|GAA88678.1|urea transporter [Aspergillus kawachii IFO 4308]	GAA88678	8.92001e-28	88	127.487	77	68	comp93872_c0_seq1	0	0	0	0	0
comp93871_c0_seq1	unnamed protein product	237	gi|325187877|emb|CCA22421.1|unnamed protein product [Albugo laibachii Nc14]	CCA22421	1.46533e-30	94	136.732	78	74	comp93871_c0_seq1	0	0	0	0	0.25
comp9387_c0_seq1	glycoside hydrolase family 30 protein beta-glucosidase xylosidase	289	gi|348678069|gb|EGZ17886.1|putative glycoside hydrolase family 30 protein beta-glucosidase/xylosidase [Phytophthora sojae]	EGZ17886	3.0888e-28	82	129.028	96	79	comp9387_c0_seq1	0	0.2	0	0	1.17
comp93869_c0_seq1	conserved hypothetical protein	237	gi|301102745|ref|XP_002900459.1|conserved hypothetical protein [Phytophthora infestans T30-4] >gi|262101722|gb|EEY59774.1| conserved hypothetical protein [Phytophthora infestans T30-4]	XP_002900459	6.79937e-20	77	101.293	79	61	comp93869_c0_seq1	0	0	0	0	0.5
comp93867_c0_seq1	chitin synthase 6	245	gi|115384272|ref|XP_001208683.1|chitin synthase 6 [Aspergillus terreus NIH2624] >gi|114196375|gb|EAU38075.1| chitin synthase 6 [Aspergillus terreus NIH2624]	XP_001208683	3.12241e-33	93	145.591	80	75	comp93867_c0_seq1	0	0	0	0	0
comp93866_c0_seq1	importin subunit	212	gi|348667206|gb|EGZ07032.1|hypothetical protein PHYSODRAFT_529901 [Phytophthora sojae]	EGZ07032	4.36103e-27	97	125.176	70	68	comp93866_c0_seq1	0	0	0	0.28	0.28
comp93864_c0_seq1	hypothetical protein PHYSODRAFT_388694	285	gi|348690181|gb|EGZ29995.1|hypothetical protein PHYSODRAFT_388694 [Phytophthora sojae]	EGZ29995	2.21446e-39	86	166.007	94	81	comp93864_c0_seq1	0	0	0	0	0.59
comp93861_c0_seq1	ubiquitin fusion degradation	280	gi|348689580|gb|EGZ29394.1|hypothetical protein PHYSODRAFT_358674 [Phytophthora sojae]	EGZ29394	8.77986e-20	88	100.908	54	48	comp93861_c0_seq1	0	0	0	0.2	0.4
comp93859_c0_seq1	2-oxoglutarate dehydrogenase e1 component	237	gi|325184868|emb|CCA19360.1|unnamed protein product [Albugo laibachii Nc14]	CCA19360	1.85365e-25	85	119.783	78	67	comp93859_c0_seq1	0	0	0	0	0.5
comp93858_c0_seq1	hypothetical protein PHYSODRAFT_350280	259	gi|348686470|gb|EGZ26285.1|hypothetical protein PHYSODRAFT_350280 [Phytophthora sojae]	EGZ26285	6.67365e-15	86	84.7297	66	57	comp93858_c0_seq1	0	0	0	0	0.67
comp93857_c0_seq1	pre-mrna-splicing factor	214	gi|348680064|gb|EGZ19880.1|hypothetical protein PHYSODRAFT_489594 [Phytophthora sojae]	EGZ19880	1.2676e-18	100	97.0561	52	52	comp93857_c0_seq1	0	0	0	0.28	0.28
comp93853_c0_seq1	rio kinase	393	gi|301117998|ref|XP_002906727.1|RIO kinase [Phytophthora infestans T30-4] >gi|262108076|gb|EEY66128.1| RIO kinase [Phytophthora infestans T30-4]	XP_002906727	1.80248e-57	90	226.098	131	119	comp93853_c0_seq1	0	0	0	0	0.55
comp93852_c0_seq1	myosin ii heavy chain	259	gi|328869860|gb|EGG18235.1|myosin II heavy chain [Dictyostelium fasciculatum]	EGG18235	8.99881e-20	76	100.908	85	65	comp93852_c0_seq1	0	0	0	0	0.44
comp93851_c0_seq1	conserved hypothetical protein	312	gi|301105475|ref|XP_002901821.1|conserved hypothetical protein [Phytophthora infestans T30-4] >gi|262099159|gb|EEY57211.1| conserved hypothetical protein [Phytophthora infestans T30-4]	XP_002901821	7.6575e-32	74	140.969	103	77	comp93851_c0_seq1	0	0	0	0	0.53
comp93850_c0_seq1	glutamate dehydrogenase leucine dehydrogenase	221	gi|326508398|dbj|BAJ99466.1|predicted protein [Hordeum vulgare subsp. vulgare]	BAJ99466	3.01659e-15	76	85.8853	73	56	comp93850_c0_seq1	0	0	0	0.27	0.27
comp93849_c0_seq1	transporter belonging to the mfs superfamily	285	gi|348676278|gb|EGZ16096.1|hypothetical protein PHYSODRAFT_560629 [Phytophthora sojae]	EGZ16096	1.76278e-20	62	103.219	94	59	comp93849_c0_seq1	0	0	0	0	0.59
comp93848_c0_seq1	predicted protein	238	gi|290982151|ref|XP_002673794.1|predicted protein [Naegleria gruberi] >gi|284087380|gb|EFC41050.1| predicted protein [Naegleria gruberi]	XP_002673794	2.49368e-38	100	162.54	78	78	comp93848_c0_seq1	0	0	0	0.49	0
comp93845_c0_seq1	hypothetical protein PHYSODRAFT_412584	218	gi|348686299|gb|EGZ26114.1|hypothetical protein PHYSODRAFT_412584 [Phytophthora sojae]	EGZ26114	3.00705e-20	77	102.449	70	54	comp93845_c0_seq1	0	0	0	0.27	0.27
comp93844_c0_seq1	cral trio domain protein	248	gi|255952883|ref|XP_002567194.1|Pc21g01230 [Penicillium chrysogenum Wisconsin 54-1255] >gi|211588905|emb|CAP95020.1| Pc21g01230 [Penicillium chrysogenum Wisconsin 54-1255]	XP_002567194	1.39678e-33	92	146.747	82	76	comp93844_c0_seq1	0	0	0	0	0
comp93843_c0_seq1	conserved hypothetical protein	237	gi|301114975|ref|XP_002999257.1|conserved hypothetical protein [Phytophthora infestans T30-4] >gi|262111351|gb|EEY69403.1| conserved hypothetical protein [Phytophthora infestans T30-4]	XP_002999257	5.21172e-28	86	128.257	76	66	comp93843_c0_seq1	0	0	0	0	0.5
comp93840_c0_seq1	upf0183 family protein	224	gi|348686391|gb|EGZ26206.1|hypothetical protein PHYSODRAFT_555681 [Phytophthora sojae]	EGZ26206	2.7067e-32	91	142.51	74	68	comp93840_c0_seq1	0	0	0	0.26	0.27
comp93839_c0_seq1	hect e3 ubiquitin	282	gi|325179897|emb|CCA14299.1|HECT E3 ubiquitin ligase putative [Albugo laibachii Nc14]	CCA14299	4.51967e-08	58	62.003	67	39	comp93839_c0_seq1	0	0	0.2	0	0.4
comp93837_c0_seq1	iq calmodulin-binding motif family protein	275	gi|118354193|ref|XP_001010359.1|IQ calmodulin-binding motif family protein [Tetrahymena thermophila] >gi|89292126|gb|EAR90114.1| IQ calmodulin-binding motif family protein [Tetrahymena thermophila SB210]	XP_001010359	7.58855e-05	68	47.7506	47	32	comp93837_c0_seq1	0	0	0	0	0.21
comp93836_c0_seq1	calmodulin-binding family expressed	288	gi|301122703|ref|XP_002909078.1|conserved hypothetical protein [Phytophthora infestans T30-4] >gi|262099840|gb|EEY57892.1| conserved hypothetical protein [Phytophthora infestans T30-4]	XP_002909078	1.87193e-41	93	172.94	95	89	comp93836_c0_seq1	0	0	0	0	0.59
comp93835_c0_seq1	leucine-rich repeat protein	278	gi|428310898|ref|YP_007121875.1|leucine-rich repeat (LRR) protein [Microcoleus sp. PCC 7113] >gi|428252510|gb|AFZ18469.1| leucine-rich repeat (LRR) protein [Microcoleus sp. PCC 7113]	YP_007121875	1.66557e-10	59	70.0922	84	50	comp93835_c0_seq1	0.21	0	0	0	0.2
comp93834_c0_seq1	cleavage induced conserved hypothetical protein	215	gi|301112967|ref|XP_002998254.1|cleavage induced conserved hypothetical protein [Phytophthora infestans T30-4] >gi|262112548|gb|EEY70600.1| cleavage induced conserved hypothetical protein [Phytophthora infestans T30-4]	XP_002998254	6.27644e-26	90	121.324	70	63	comp93834_c0_seq1	0	0	0	0.28	0.28
comp93833_c0_seq1	ecm14_aspcl ame: full= metallocarboxypeptidase ecm14 flags: precursor	229	gi|260790046|ref|XP_002590055.1|hypothetical protein BRAFLDRAFT_240860 [Branchiostoma floridae] >gi|229275242|gb|EEN46066.1| hypothetical protein BRAFLDRAFT_240860 [Branchiostoma floridae]	XP_002590055	3.9135e-15	64	85.5001	75	48	comp93833_c0_seq1	0	0	0.26	0	0.26
comp93832_c0_seq1	clathrin heavy chain	270	gi|290995779|ref|XP_002680460.1|clathrin heavy chain [Naegleria gruberi] >gi|284094081|gb|EFC47716.1| clathrin heavy chain [Naegleria gruberi]	XP_002680460	5.365e-41	98	171.4	89	88	comp93832_c0_seq1	0	0.21	0	0.21	0.21
comp93831_c0_seq1	hypothetical protein PHYSODRAFT_259404	221	gi|348680910|gb|EGZ20726.1|hypothetical protein PHYSODRAFT_259404 [Phytophthora sojae]	EGZ20726	4.48684e-27	95	125.176	73	70	comp93831_c0_seq1	0	0	0	0	0.54
comp93830_c0_seq1	ribulose-phosphate 3-epimerase	244	gi|301110516|ref|XP_002904338.1|conserved hypothetical protein [Phytophthora infestans T30-4] >gi|262096464|gb|EEY54516.1| conserved hypothetical protein [Phytophthora infestans T30-4]	XP_002904338	7.43184e-35	97	150.984	80	78	comp93830_c0_seq1	0	0	0	0	0.72
comp93828_c0_seq1	hypothetical protein PHYSODRAFT_426658	202	gi|348664648|gb|EGZ04492.1|hypothetical protein PHYSODRAFT_426658 [Phytophthora sojae]	EGZ04492	5.40903e-09	66	65.0846	59	39	comp93828_c0_seq1	0.31	0	0	0	0
comp93827_c0_seq1	glycine serine hydroxymethyltransferase	339	gi|83775221|dbj|BAE65344.1|unnamed protein product [Aspergillus oryzae RIB40] >gi|391868205|gb|EIT77424.1| glycine/serine hydroxymethyltransferase [Aspergillus oryzae 3.042]	BAE65344	8.71679e-52	95	207.223	112	107	comp93827_c0_seq1	0	0	0	0	0
comp93826_c0_seq1	hypothetical protein PHYSODRAFT_554264	218	gi|348688125|gb|EGZ27939.1|hypothetical protein PHYSODRAFT_554264 [Phytophthora sojae]	EGZ27939	2.63431e-16	74	89.3521	70	52	comp93826_c0_seq1	0	0	0	0	0.27
comp93824_c0_seq1	hypothetical protein PHYSODRAFT_561228	222	gi|348675613|gb|EGZ15431.1|hypothetical protein PHYSODRAFT_561228 [Phytophthora sojae]	EGZ15431	1.49712e-14	72	83.5741	70	51	comp93824_c0_seq1	0	0	0	0	0.54
comp93823_c0_seq1	proteinase inhibitor chagasin	215	gi|403332629|gb|EJY65348.1|Proteinase inhibitor I42, chagasin [Oxytricha trifallax]	EJY65348	8.23539e-10	78	67.781	51	40	comp93823_c0_seq1	0	0	0	0	0.56
comp93821_c0_seq1	hypothetical protein THAOC_32157	249	gi|397574059|gb|EJK49005.1|hypothetical protein THAOC_32157 [Thalassiosira oceanica]	EJK49005	5.51199e-06	75	55.0694	36	27	comp93821_c0_seq1	0	0	0	0	0.7
comp93820_c0_seq1	eukaryotic initiation factor 4e family protein	222	gi|118371566|ref|XP_001018982.1|Eukaryotic initiation factor 4E family protein [Tetrahymena thermophila] >gi|89300749|gb|EAR98737.1| Eukaryotic initiation factor 4E family protein [Tetrahymena thermophila SB210]	XP_001018982	9.37735e-17	69	90.8929	73	51	comp93820_c0_seq1	0	0	0	0.54	0
comp9382_c0_seq1	phosphomannomutase a2	577	gi|348667991|gb|EGZ07815.1|hypothetical protein PHYSODRAFT_526336 [Phytophthora sojae]	EGZ07815	1.64956e-88	89	329.717	191	171	comp9382_c0_seq1	0	0	0	0.09	0.36
comp93817_c0_seq1	conserved hypothetical protein	240	gi|301117866|ref|XP_002906661.1|conserved hypothetical protein [Phytophthora infestans T30-4] >gi|262108010|gb|EEY66062.1| conserved hypothetical protein [Phytophthora infestans T30-4]	XP_002906661	1.97158e-19	81	99.7525	74	60	comp93817_c0_seq1	0	0	0	0	0.73
comp93815_c0_seq1	hypothetical protein PHYSODRAFT_445056	225	gi|348688428|gb|EGZ28242.1|hypothetical protein PHYSODRAFT_445056 [Phytophthora sojae]	EGZ28242	1.14248e-14	66	83.9593	66	44	comp93815_c0_seq1	0	0	0	0	0.53
comp93814_c0_seq1	polypyrimidine tract-binding protein 1	269	gi|326934420|ref|XP_003213288.1|PREDICTED: polypyrimidine tract-binding protein 1-like [Meleagris gallopavo]	XP_003213288	2.25928e-31	100	139.428	69	69	comp93814_c0_seq1	0	0	0	0	0
comp93812_c0_seq1	hypothetical protein PHYSODRAFT_301780	221	gi|348675293|gb|EGZ15111.1|hypothetical protein PHYSODRAFT_301780 [Phytophthora sojae]	EGZ15111	9.04067e-28	94	127.487	73	69	comp93812_c0_seq1	0	0	0	0	0.54
comp93811_c0_seq1	chloride channel family	258	gi|348667335|gb|EGZ07161.1|hypothetical protein PHYSODRAFT_341331 [Phytophthora sojae]	EGZ07161	8.70587e-31	91	137.502	85	78	comp93811_c0_seq1	0	0	0	0	0.45
comp93809_c0_seq1	isocitrate dehydrogenase	208	gi|342876198|gb|EGU77854.1|hypothetical protein FOXB_11618 [Fusarium oxysporum Fo5176]	EGU77854	5.535e-22	89	108.227	67	60	comp93809_c0_seq1	0.3	0	0	0	0.29
comp93808_c0_seq1	transposase is605	228	gi|409989502|ref|ZP_11273071.1|ISSoc2, transposase, partial [Arthrospira platensis str. Paraca] >gi|409939637|gb|EKN80732.1| ISSoc2, transposase, partial [Arthrospira platensis str. Paraca]	ZP_11273071	2.53401e-06	58	56.225	77	45	comp93808_c0_seq1	0.27	0	0	0	0.26
comp93807_c0_seq1	conserved hypothetical protein	290	gi|301096762|ref|XP_002897477.1|conserved hypothetical protein [Phytophthora infestans T30-4] >gi|262106937|gb|EEY64989.1| conserved hypothetical protein [Phytophthora infestans T30-4]	XP_002897477	1.34605e-15	83	87.0409	54	45	comp93807_c0_seq1	0	0	0	0	0.58
comp93804_c0_seq1	growth hormone inducible transmembrane protein variant 2	237	gi|326923187|ref|XP_003207821.1|PREDICTED: growth hormone-inducible transmembrane protein-like [Meleagris gallopavo]	XP_003207821	1.04769e-36	100	157.147	78	78	comp93804_c0_seq1	0	0	0	0	0
comp93803_c0_seq1	3-phosphoinositide-dependent protein	202	gi|348687249|gb|EGZ27063.1|hypothetical protein PHYSODRAFT_343516 [Phytophthora sojae]	EGZ27063	2.68705e-16	80	89.3521	61	49	comp93803_c0_seq1	0	0	0.3	0.3	0
comp93802_c0_seq1	class v	254	gi|149911010|ref|ZP_01899639.1|aminotransferase, class V [Moritella sp. PE36] >gi|149805913|gb|EDM65899.1| aminotransferase, class V [Moritella sp. PE36]	ZP_01899639	3.43534e-27	81	125.561	83	68	comp93802_c0_seq1	0	0	0	0	0.46
comp9380_c0_seq1	septin spn3	319	gi|425774281|gb|EKV12590.1|Septin AspA, putative [Penicillium digitatum Pd1] >gi|425776282|gb|EKV14504.1| Septin AspA, putative [Penicillium digitatum PHI26]	EKV12590	1.99069e-43	98	179.489	106	104	comp9380_c0_seq1	0	0	0	0	0
comp938_c1_seq1	myosin-like protein	244	gi|348688310|gb|EGZ28124.1|hypothetical protein PHYSODRAFT_468885 [Phytophthora sojae]	EGZ28124	2.56022e-27	86	125.946	80	69	comp938_c1_seq1	0	0	0.24	0	0.24
comp93799_c0_seq1	dnaj homolog subfamily c member 18	205	gi|71043940|ref|NP_001020780.1|dnaJ homolog subfamily C member 18 [Gallus gallus]	NP_001020780	9.47247e-22	100	107.457	68	68	comp93799_c0_seq1	0	0	0	0	0
comp93796_c0_seq1	2-nitropropane dioxygenase	206	gi|255950170|ref|XP_002565852.1|Pc22g19490 [Penicillium chrysogenum Wisconsin 54-1255] >gi|211592869|emb|CAP99237.1| Pc22g19490 [Penicillium chrysogenum Wisconsin 54-1255]	XP_002565852	2.95144e-15	100	85.8853	54	54	comp93796_c0_seq1	0	0	0	0	0
comp93794_c0_seq1	mCG1028952	279	gi|148672955|gb|EDL04902.1|mCG1028952 [Mus musculus]	EDL04902	1.96748e-11	92	73.1738	40	37	comp93794_c0_seq1	0	0	0	0	0
comp93790_c0_seq1	conserved hypothetical protein	228	gi|325186828|emb|CCA21373.1|conserved hypothetical protein [Albugo laibachii Nc14]	CCA21373	9.61695e-22	74	107.457	82	61	comp93790_c0_seq1	0	0	0	0	0.52
comp93788_c0_seq1	p-type atpase	207	gi|291000266|ref|XP_002682700.1|predicted protein [Naegleria gruberi] >gi|284096328|gb|EFC49956.1| predicted protein [Naegleria gruberi]	XP_002682700	2.95144e-15	82	85.8853	67	55	comp93788_c0_seq1	0	0	0	0	0
comp93784_c0_seq1	hypoxia-inducible factor 1 alpha	210	gi|74275377|gb|ABA02179.1|hypoxia-inducible factor 1 alpha [Gallus gallus]	ABA02179	4.9946e-31	100	138.272	69	69	comp93784_c0_seq1	0	0	0	0	0
comp93783_c0_seq1	gtp-binding protein	228	gi|154252431|ref|YP_001413255.1|GTP-binding protein TypA [Parvibaculum lavamentivorans DS-1] >gi|154156381|gb|ABS63598.1| GTP-binding protein TypA [Parvibaculum lavamentivorans DS-1]	YP_001413255	4.93912e-18	77	95.1301	74	57	comp93783_c0_seq1	0	0	0	0	0.78
comp93781_c0_seq1	5-oxoprolinase	242	gi|301119109|ref|XP_002907282.1|5-oxoprolinase [Phytophthora infestans T30-4] >gi|262105794|gb|EEY63846.1| 5-oxoprolinase [Phytophthora infestans T30-4]	XP_002907282	3.70962e-26	91	122.094	80	73	comp93781_c0_seq1	0	0	0	0	0.72
comp93780_c0_seq1	beta-catenin-like protein	285	gi|301113334|ref|XP_002998437.1|beta-catenin-like protein [Phytophthora infestans T30-4] >gi|262111738|gb|EEY69790.1| beta-catenin-like protein [Phytophthora infestans T30-4]	XP_002998437	2.08714e-13	59	79.7221	107	64	comp93780_c0_seq1	0	0	0	0	0.59
comp93779_c0_seq1	phosphatidyl inositol kinase (pik-a)	255	gi|348686440|gb|EGZ26255.1|phosphoinositide 3-kinase [Phytophthora sojae]	EGZ26255	1.06543e-36	94	157.147	84	79	comp93779_c0_seq1	0	0	0	0	0.68
comp93778_c0_seq1	dihydrolipoamide succinyltransferase	238	gi|290998938|ref|XP_002682037.1|dihydrolipoamide succinyltransferase [Naegleria gruberi] >gi|284095663|gb|EFC49293.1| dihydrolipoamide succinyltransferase [Naegleria gruberi]	XP_002682037	4.70872e-21	100	105.145	51	51	comp93778_c0_seq1	0	0	0	0.74	0
comp93775_c0_seq1	conserved hypothetical protein	274	gi|301122083|ref|XP_002908768.1|conserved hypothetical protein [Phytophthora infestans T30-4] >gi|262099530|gb|EEY57582.1| conserved hypothetical protein [Phytophthora infestans T30-4]	XP_002908768	0.000305323	80	49.2914	78	63	comp93775_c0_seq1	0	0	0	0	0.42
comp93772_c0_seq1	conserved hypothetical protein	284	gi|301099159|ref|XP_002898671.1|conserved hypothetical protein [Phytophthora infestans T30-4] >gi|262104744|gb|EEY62796.1| conserved hypothetical protein [Phytophthora infestans T30-4]	XP_002898671	7.19007e-06	68	54.6842	48	33	comp93772_c0_seq1	0	0	0	0	0.6
comp93771_c0_seq1	basic transcription factor 3	274	gi|47228379|emb|CAG05199.1|unnamed protein product [Tetraodon nigroviridis]	CAG05199	8.02592e-21	87	104.375	72	63	comp93771_c0_seq1	0	0.21	0.41	0	0
comp93768_c0_seq1	proteasomal ubiquitin receptor adrm1-like protein	230	gi|325188809|emb|CCA23338.1|proteasomal ubiquitin receptor ADRM1like protein put [Albugo laibachii Nc14]	CCA23338	1.13483e-14	73	83.9593	75	55	comp93768_c0_seq1	0	0	0.26	0	0.26
comp93767_c0_seq1	urate oxydase	237	gi|255950452|ref|XP_002565993.1|Pc22g20960 [Penicillium chrysogenum Wisconsin 54-1255] >gi|211593010|emb|CAP99384.1| Pc22g20960 [Penicillium chrysogenum Wisconsin 54-1255]	XP_002565993	3.96772e-36	98	155.221	79	78	comp93767_c0_seq1	0	0	0	0	0
comp93766_c0_seq1	hypothetical protein PDIP_38150	225	gi|425777872|gb|EKV16027.1|hypothetical protein PDIP_38150 [Penicillium digitatum Pd1] >gi|425779999|gb|EKV18022.1| hypothetical protein PDIG_11930 [Penicillium digitatum PHI26]	EKV16027	1.87252e-25	91	119.783	62	57	comp93766_c0_seq1	0	0	0	0	0
comp93765_c0_seq1	ap-2 complex subunit	216	gi|348672494|gb|EGZ12314.1|hypothetical protein PHYSODRAFT_336750 [Phytophthora sojae]	EGZ12314	2.91257e-15	69	85.8853	78	54	comp93765_c0_seq1	0	0	0	0	0
comp93764_c0_seq1	hypothetical protein PHYSODRAFT_562727	244	gi|348671859|gb|EGZ11679.1|hypothetical protein PHYSODRAFT_562727 [Phytophthora sojae]	EGZ11679	4.10646e-09	83	65.4698	60	50	comp93764_c0_seq1	0.24	0	0	0	0.24
comp93763_c0_seq1	conserved hypothetical protein	253	gi|301101678|ref|XP_002899927.1|conserved hypothetical protein [Phytophthora infestans T30-4] >gi|262102502|gb|EEY60554.1| conserved hypothetical protein [Phytophthora infestans T30-4]	XP_002899927	2.90819e-26	79	122.479	84	67	comp93763_c0_seq1	0	0	0	0	0.69
comp93762_c0_seq1	cell wall protein pherophorin-c3	238	gi|159479882|ref|XP_001698015.1|cell wall protein pherophorin-C3 [Chlamydomonas reinhardtii] >gi|76262502|gb|ABA41401.1| pherophorin-C3 protein precursor [Chlamydomonas reinhardtii] >gi|158273814|gb|EDO99600.1| cell wall protein pherophorin-C3 [Chlamydomonas reinhardtii]	XP_001698015	3.26089e-22	77	108.997	83	64	comp93762_c0_seq1	0	0	0.25	0.25	0
comp93760_c0_seq1	conserved hypothetical protein	244	gi|325187948|emb|CCA22492.1|conserved hypothetical protein [Albugo laibachii Nc14]	CCA22492	5.18837e-20	72	101.679	79	57	comp93760_c0_seq1	0	0	0	0	0.48
comp93759_c0_seq1	cellulose synthase 3	278	gi|376319814|gb|AFB20359.1|cellulose synthase 3 [Pythium iwayamai]	AFB20359	2.55179e-35	92	152.525	92	85	comp93759_c0_seq1	0	0	0	0	0.61
comp93757_c0_seq1	hypothetical protein PHYSODRAFT_310730	214	gi|348683507|gb|EGZ23322.1|hypothetical protein PHYSODRAFT_310730 [Phytophthora sojae]	EGZ23322	2.23752e-15	76	86.2705	71	54	comp93757_c0_seq1	0	0	0	0	0.56
comp93756_c0_seq1	phosphatidylinositol kinase	243	gi|348686335|gb|EGZ26150.1|phosphatidylinositol 3 and 4-kinase-like protein [Phytophthora sojae]	EGZ26150	1.27653e-10	80	70.4774	61	49	comp93756_c0_seq1	0	0	0	0	0.48
comp93755_c0_seq1	la domain family	253	gi|255940392|ref|XP_002560965.1|Pc16g06290 [Penicillium chrysogenum Wisconsin 54-1255] >gi|211585588|emb|CAP93299.1| Pc16g06290 [Penicillium chrysogenum Wisconsin 54-1255]	XP_002560965	9.37704e-17	81	90.8929	69	56	comp93755_c0_seq1	0	0	0	0	0
comp93754_c0_seq1	protein kinase, putative	225	gi|301108387|ref|XP_002903275.1|protein kinase, putative [Phytophthora infestans T30-4] >gi|262097647|gb|EEY55699.1| protein kinase, putative [Phytophthora infestans T30-4]	XP_002903275	1.06685e-20	78	103.99	74	58	comp93754_c0_seq1	0	0	0	0	0
comp93752_c0_seq1	beta like 1	243	gi|348685709|gb|EGZ25524.1|hypothetical protein PHYSODRAFT_257869 [Phytophthora sojae]	EGZ25524	3.71414e-10	61	68.9366	77	47	comp93752_c0_seq1	0	0	0	0	0.48
comp93751_c0_seq1	protein tos1	242	gi|348681732|gb|EGZ21548.1|hypothetical protein PHYSODRAFT_313688 [Phytophthora sojae]	EGZ21548	9.13712e-25	76	117.472	80	61	comp93751_c0_seq1	0	0	0	0	0.24
comp93750_c0_seq1	integrator complex	277	gi|348688343|gb|EGZ28157.1|hypothetical protein PHYSODRAFT_309075 [Phytophthora sojae]	EGZ28157	2.04325e-08	57	63.1586	91	52	comp93750_c0_seq1	0	0	0	0	0.62
comp93749_c0_seq1	hypothetical protein PHYSODRAFT_323720	244	gi|348690508|gb|EGZ30322.1|hypothetical protein PHYSODRAFT_323720 [Phytophthora sojae]	EGZ30322	7.94024e-37	93	157.532	81	76	comp93749_c0_seq1	0	0	0	0	0.72
comp93748_c0_seq1	ribonuclease h2 subunit	212	gi|348677951|gb|EGZ17768.1|hypothetical protein PHYSODRAFT_545238 [Phytophthora sojae]	EGZ17768	3.02712e-20	92	102.449	70	65	comp93748_c0_seq1	0	0	0	0	0.28
comp93747_c0_seq1	kow domain-containing protein	239	gi|425769889|gb|EKV08368.1|hypothetical protein PDIP_68730 [Penicillium digitatum Pd1] >gi|425771411|gb|EKV09854.1| hypothetical protein PDIG_59290 [Penicillium digitatum PHI26]	EKV08368	5.75601e-19	70	98.2117	79	56	comp93747_c0_seq1	0	0	0	0	0
comp93746_c0_seq1	dynamin gtpase	284	gi|348676325|gb|EGZ16143.1|hypothetical protein PHYSODRAFT_560655 [Phytophthora sojae]	EGZ16143	2.08231e-21	70	106.301	103	73	comp93746_c0_seq1	0	0	0.2	0	0.4
comp93744_c0_seq1	conserved hypothetical protein	230	gi|301109765|ref|XP_002903963.1|conserved hypothetical protein [Phytophthora infestans T30-4] >gi|262096966|gb|EEY55018.1| conserved hypothetical protein [Phytophthora infestans T30-4]	XP_002903963	2.06814e-16	95	89.7373	48	46	comp93744_c0_seq1	0	0	0	0	0.26
comp9374_c0_seq1	heme animal	284	gi|421612407|ref|ZP_16053515.1|heme peroxidase, animal [Rhodopirellula baltica SH28] >gi|408496862|gb|EKK01413.1| heme peroxidase, animal [Rhodopirellula baltica SH28]	ZP_16053515	1.35285e-12	66	77.0258	93	62	comp9374_c0_seq1	0	0	0	0.59	0
comp93738_c0_seq1	conserved hypothetical protein	201	gi|301097385|ref|XP_002897787.1|conserved hypothetical protein [Phytophthora infestans T30-4] >gi|262106535|gb|EEY64587.1| conserved hypothetical protein [Phytophthora infestans T30-4]	XP_002897787	3.39912e-11	68	72.4034	61	42	comp93738_c0_seq1	0	0	0	0.3	0.3
comp93737_c0_seq1	plac8 family protein	221	gi|301110108|ref|XP_002904134.1|PLAC8 family protein [Phytophthora infestans T30-4] >gi|262096260|gb|EEY54312.1| PLAC8 family protein [Phytophthora infestans T30-4]	XP_002904134	5.51029e-09	72	65.0846	48	35	comp93737_c0_seq1	0	0	0	0	0.27
comp93736_c0_seq1	hypothetical protein	240	gi|145504761|ref|XP_001438347.1|hypothetical protein [Paramecium tetraurelia strain d4-2] >gi|124405519|emb|CAK70950.1| unnamed protein product [Paramecium tetraurelia]	XP_001438347	0.000179151	65	50.0618	47	31	comp93736_c0_seq1	0	0.25	0.24	0	0
comp93735_c0_seq1	hypothetical protein PDIP_81720	235	gi|425767154|gb|EKV05732.1|hypothetical protein PDIP_81720 [Penicillium digitatum Pd1] >gi|425780690|gb|EKV18692.1| hypothetical protein PDIG_07600 [Penicillium digitatum PHI26]	EKV05732	1.09293e-17	86	93.9745	60	52	comp93735_c0_seq1	0	0	0	0	0
comp93732_c0_seq1	gtp cyclohydrolase ii	261	gi|336269812|ref|XP_003349666.1|hypothetical protein SMAC_07018 [Sordaria macrospora k-hell] >gi|380088805|emb|CCC13240.1| unnamed protein product [Sordaria macrospora k-hell]	XP_003349666	1.68533e-42	98	176.407	86	85	comp93732_c0_seq1	0	0	0	0	0
comp93731_c0_seq1	hypothetical protein PHYSODRAFT_493273	230	gi|348680465|gb|EGZ20281.1|hypothetical protein PHYSODRAFT_493273 [Phytophthora sojae]	EGZ20281	5.45513e-09	71	65.0846	74	53	comp93731_c0_seq1	0	0	0	0	0.51
comp9373_c0_seq1	heat shock protein 75 mitochondrial precursor	272	gi|301114825|ref|XP_002999182.1|heat shock protein 75 kDa, mitochondrial precursor [Phytophthora infestans T30-4] >gi|262111276|gb|EEY69328.1| heat shock protein 75 kDa, mitochondrial precursor [Phytophthora infestans T30-4]	XP_002999182	6.131e-29	84	131.339	90	76	comp9373_c0_seq1	0	0	0	0	0.63
comp93729_c0_seq1	haloacid dehalogenaselike hydrolase family protein	218	gi|348678456|gb|EGZ18273.1|hypothetical protein PHYSODRAFT_559234 [Phytophthora sojae]	EGZ18273	1.70355e-23	83	113.235	72	60	comp93729_c0_seq1	0.28	0	0	0	0
comp93727_c0_seq1	atp-dependent dna	211	gi|348675202|gb|EGZ15020.1|hypothetical protein PHYSODRAFT_250260 [Phytophthora sojae]	EGZ15020	9.16585e-09	74	64.3142	58	43	comp93727_c0_seq1	0	0	0	0	0.57
comp93726_c0_seq1	#NAME?	270	gi|320164120|gb|EFW41019.1|AprA [Capsaspora owczarzaki ATCC 30864]	EFW41019	9.2366e-09	66	64.3142	62	41	comp93726_c0_seq1	0	0	0	0.42	0.21
comp93724_c0_seq1	hypothetical protein PHYSODRAFT_297360	244	gi|348686052|gb|EGZ25867.1|hypothetical protein PHYSODRAFT_297360 [Phytophthora sojae]	EGZ25867	9.06376e-41	96	170.629	81	78	comp93724_c0_seq1	0	0	0	0	0.48
comp93723_c0_seq1	dna repair	288	gi|301092959|ref|XP_002997329.1|DNA repair protein, putative [Phytophthora infestans T30-4] >gi|262110818|gb|EEY68870.1| DNA repair protein, putative [Phytophthora infestans T30-4]	XP_002997329	1.53133e-43	96	179.874	95	92	comp93723_c0_seq1	0	0	0	0	0.59
comp93720_c0_seq1	conserved hypothetical protein	284	gi|325184218|emb|CCA18679.1|conserved hypothetical protein [Albugo laibachii Nc14]	CCA18679	1.71136e-07	67	60.077	65	44	comp93720_c0_seq1	0	0	0.2	0	0.4
comp93719_c0_seq1	transmembrane protein, putative	246	gi|301122413|ref|XP_002908933.1|transmembrane protein, putative [Phytophthora infestans T30-4] >gi|262099695|gb|EEY57747.1| transmembrane protein, putative [Phytophthora infestans T30-4]	XP_002908933	5.00818e-15	73	85.1149	67	49	comp93719_c0_seq1	0	0	0	0	0.71
comp93716_c0_seq1	hypothetical protein Terro_0710	202	gi|390956623|ref|YP_006420380.1|hypothetical protein Terro_0710 [Terriglobus roseus DSM 18391] >gi|390411541|gb|AFL87045.1| hypothetical protein Terro_0710 [Terriglobus roseus DSM 18391]	YP_006420380	0.000523907	70	48.521	40	28	comp93716_c0_seq1	0.31	0	0	0	0
comp93715_c0_seq1	transmembrane protein	271	gi|348685178|gb|EGZ24993.1|hypothetical protein PHYSODRAFT_296862 [Phytophthora sojae]	EGZ24993	3.85375e-31	86	138.658	89	77	comp93715_c0_seq1	0	0	0.21	0	0.42
comp93714_c0_seq1	pre-rrna-processing protein tsr1	233	gi|348688140|gb|EGZ27954.1|hypothetical protein PHYSODRAFT_554279 [Phytophthora sojae]	EGZ27954	1.25047e-13	69	80.4925	78	54	comp93714_c0_seq1	0	0	0	0.25	0.51
comp93713_c0_seq1	hypothetical protein TTHERM_00430000	235	gi|118356131|ref|XP_001011324.1|hypothetical protein TTHERM_00430000 [Tetrahymena thermophila] >gi|89293091|gb|EAR91079.1| hypothetical protein TTHERM_00430000 [Tetrahymena thermophila SB210]	XP_001011324	2.52546e-06	56	56.225	71	40	comp93713_c0_seq1	0	0	0	0.75	0
comp93712_c0_seq1	hypothetical protein PHYSODRAFT_354036	245	gi|348685207|gb|EGZ25022.1|hypothetical protein PHYSODRAFT_354036 [Phytophthora sojae]	EGZ25022	7.99568e-13	79	77.7962	59	47	comp93712_c0_seq1	0	0	0.24	0	0.48
comp93710_c0_seq1	phosphoribosyl pyrophosphate synthetase	283	gi|330845883|ref|XP_003294795.1|hypothetical protein DICPUDRAFT_159856 [Dictyostelium purpureum] >gi|325074679|gb|EGC28684.1| hypothetical protein DICPUDRAFT_159856 [Dictyostelium purpureum]	XP_003294795	3.23151e-14	76	82.4185	69	53	comp93710_c0_seq1	0	0	0	0	0.6
comp9371_c0_seq1	mitochondrial protein	317	gi|255932969|ref|XP_002557955.1|Pc12g11370 [Penicillium chrysogenum Wisconsin 54-1255] >gi|211582574|emb|CAP80764.1| Pc12g11370 [Penicillium chrysogenum Wisconsin 54-1255]	XP_002557955	1.03334e-15	74	87.4261	106	79	comp9371_c0_seq1	0	0	0	0	0
comp93708_c0_seq1	PREDICTED: uncharacterized protein LOC100819936	240	gi|356498290|ref|XP_003517986.1|PREDICTED: uncharacterized protein LOC100819936 [Glycine max]	XP_003517986	0.000137171	57	50.447	54	31	comp93708_c0_seq1	0.25	0	0	0	0
comp93706_c0_seq1	phosphatidylinositol kinase (pik-k)	225	gi|301123157|ref|XP_002909305.1|phosphatidylinositol kinase (PIK-K) [Phytophthora infestans T30-4] >gi|262100067|gb|EEY58119.1| phosphatidylinositol kinase (PIK-K) [Phytophthora infestans T30-4]	XP_002909305	1.93975e-30	95	136.346	74	71	comp93706_c0_seq1	0	0	0	0	0.53
comp93705_c0_seq1	atp synthase subunit	226	gi|405953750|gb|EKC21351.1|ATP synthase lipid-binding protein, mitochondrial [Crassostrea gigas]	EKC21351	4.63361e-08	76	62.003	73	56	comp93705_c0_seq1	0	0	0	0.52	0
comp93704_c0_seq1	hypothetical protein NAEGRDRAFT_59183	237	gi|290979816|ref|XP_002672629.1|hypothetical protein NAEGRDRAFT_59183 [Naegleria gruberi] >gi|284086207|gb|EFC39885.1| hypothetical protein NAEGRDRAFT_59183 [Naegleria gruberi]	XP_002672629	5.39328e-25	98	118.242	58	57	comp93704_c0_seq1	0	0	0	0	0.5
comp93700_c0_seq1	hypothetical protein PHYSODRAFT_562069	261	gi|348673482|gb|EGZ13301.1|hypothetical protein PHYSODRAFT_562069 [Phytophthora sojae]	EGZ13301	3.9034e-23	77	112.079	85	66	comp93700_c0_seq1	0	0	0	0	0.44
comp9370_c0_seq1	ankyrin repeat	448	gi|301118300|ref|XP_002906878.1|conserved hypothetical protein [Phytophthora infestans T30-4] >gi|262108227|gb|EEY66279.1| conserved hypothetical protein [Phytophthora infestans T30-4]	XP_002906878	5.99548e-16	53	88.1965	131	70	comp9370_c0_seq1	0	0	0	0	0.47
comp93699_c0_seq1	dead deah box rna	298	gi|348681955|gb|EGZ21771.1|hypothetical protein PHYSODRAFT_350808 [Phytophthora sojae]	EGZ21771	2.58668e-27	78	125.946	100	78	comp93699_c0_seq1	0	0	0	0	0.56
comp93698_c0_seq1	receptor-type tyrosine-protein	269	gi|301108401|ref|XP_002903282.1|receptor-type tyrosine-protein phosphatase, putative [Phytophthora infestans T30-4] >gi|262097654|gb|EEY55706.1| receptor-type tyrosine-protein phosphatase, putative [Phytophthora infestans T30-4]	XP_002903282	2.675e-24	75	115.931	89	67	comp93698_c0_seq1	0	0	0	0	0.64
comp93697_c0_seq1	conserved hypothetical protein	222	gi|301121214|ref|XP_002908334.1|conserved hypothetical protein [Phytophthora infestans T30-4] >gi|262103365|gb|EEY61417.1| conserved hypothetical protein [Phytophthora infestans T30-4]	XP_002908334	2.63654e-19	85	99.3673	67	57	comp93697_c0_seq1	0	0	0	0	0.54
comp93696_c0_seq1	wd repeat domain-containing protein	257	gi|301109114|ref|XP_002903638.1|conserved hypothetical protein [Phytophthora infestans T30-4] >gi|262097362|gb|EEY55414.1| conserved hypothetical protein [Phytophthora infestans T30-4]	XP_002903638	3.89884e-39	94	165.236	85	80	comp93696_c0_seq1	0	0	0	0	0.45
comp93694_c0_seq1	methionine synthase	220	gi|414176182|ref|ZP_11430411.1|methionine synthase [Afipia broomeae ATCC 49717] >gi|410886335|gb|EKS34147.1| methionine synthase [Afipia broomeae ATCC 49717]	ZP_11430411	2.45423e-30	92	135.961	71	66	comp93694_c0_seq1	0	0	0	0	0
comp93691_c0_seq1	hect-domain containing	232	gi|348677551|gb|EGZ17368.1|hypothetical protein PHYSODRAFT_560031 [Phytophthora sojae]	EGZ17368	1.74894e-07	63	60.077	74	47	comp93691_c0_seq1	0	0	0	0	0.51
comp9369_c0_seq1	Pc22g19420	270	gi|255950156|ref|XP_002565845.1|Pc22g19420 [Penicillium chrysogenum Wisconsin 54-1255] >gi|211592862|emb|CAP99230.1| Pc22g19420 [Penicillium chrysogenum Wisconsin 54-1255]	XP_002565845	1.97685e-19	70	99.7525	91	64	comp9369_c0_seq1	0	0	0	0	0
comp93688_c0_seq1	hect e3 ubiquitin	205	gi|325191553|emb|CCA25867.1|HECT E3 ubiquitin ligase putative [Albugo laibachii Nc14]	CCA25867	1.5665e-24	90	116.701	66	60	comp93688_c0_seq1	0	0	0	0	0.3
comp93684_c0_seq1	rrna-processing protein fcf1	236	gi|348686461|gb|EGZ26276.1|hypothetical protein PHYSODRAFT_345116 [Phytophthora sojae]	EGZ26276	1.28369e-26	96	123.635	62	60	comp93684_c0_seq1	0	0	0	0	0.25
comp93683_c0_seq1	hypothetical protein PHYSODRAFT_499265	226	gi|348677351|gb|EGZ17168.1|hypothetical protein PHYSODRAFT_499265 [Phytophthora sojae]	EGZ17168	1.49058e-06	83	56.9954	42	35	comp93683_c0_seq1	0	0	0	0	0.26
comp93682_c0_seq1	dna-directed rna polymerase ii 135 kda polypeptide	241	gi|325186944|emb|CCA21488.1|PREDICTED: hypothetical protein [Albugo laibachii Nc14]	CCA21488	2.0967e-37	97	159.458	80	78	comp93682_c0_seq1	0	0	0	0	0.49
comp93681_c0_seq1	basal body protein nbp-2	235	gi|290977979|ref|XP_002671714.1|basal body protein NBP-2 [Naegleria gruberi] >gi|284085285|gb|EFC38970.1| basal body protein NBP-2 [Naegleria gruberi]	XP_002671714	2.0447e-32	96	142.895	78	75	comp93681_c0_seq1	0	0	0	0.5	0
comp93678_c0_seq1	aspartyl protease family	284	gi|348666290|gb|EGZ06117.1|pepsin-like aspartic protease A1 [Phytophthora sojae]	EGZ06117	1.53356e-40	94	169.859	94	89	comp93678_c0_seq1	0	0	0	0	0.4
comp93676_c0_seq1	class v	219	gi|255936697|ref|XP_002559375.1|Pc13g09520 [Penicillium chrysogenum Wisconsin 54-1255] >gi|211583995|emb|CAP92021.1| Pc13g09520 [Penicillium chrysogenum Wisconsin 54-1255]	XP_002559375	7.17391e-14	95	81.2629	40	38	comp93676_c0_seq1	0	0	0	0	0
comp93674_c0_seq1	mitochondrial substrate carrier family protein	272	gi|281203068|gb|EFA77269.1|mitochondrial substrate carrier family protein [Polysphondylium pallidum PN500]	EFA77269	7.77374e-16	69	87.8113	72	50	comp93674_c0_seq1	0.43	0	0	0.21	0
comp93671_c0_seq1	conserved hypothetical protein	210	gi|325192720|emb|CCA27133.1|conserved hypothetical protein [Albugo laibachii Nc14]	CCA27133	4.54897e-08	74	62.003	55	41	comp93671_c0_seq1	0	0	0	0	0.58
comp93670_c0_seq1	hypothetical protein TTHERM_00530650	282	gi|146185942|ref|XP_001032770.2|hypothetical protein TTHERM_00530650 [Tetrahymena thermophila] >gi|146142959|gb|EAR85107.2| hypothetical protein TTHERM_00530650 [Tetrahymena thermophila SB210]	XP_001032770	9.68479e-27	75	124.02	93	70	comp93670_c0_seq1	0.2	0	0.2	0	0.2
comp93669_c0_seq1	hypothetical protein PHYSODRAFT_546234	205	gi|348675633|gb|EGZ15451.1|hypothetical protein PHYSODRAFT_546234 [Phytophthora sojae]	EGZ15451	5.20978e-12	83	75.0998	53	44	comp93669_c0_seq1	0	0	0	0	0.59
comp93668_c0_seq1	hypothetical protein PHYSODRAFT_319494	298	gi|348666856|gb|EGZ06682.1|hypothetical protein PHYSODRAFT_319494 [Phytophthora sojae]	EGZ06682	3.04847e-36	86	155.606	99	86	comp93668_c0_seq1	0	0	0	0	0.56
comp93667_c0_seq1	hypothetical protein PHYSODRAFT_491966	205	gi|348680581|gb|EGZ20397.1|hypothetical protein PHYSODRAFT_491966 [Phytophthora sojae]	EGZ20397	2.26509e-07	76	59.6918	50	38	comp93667_c0_seq1	0	0	0	0	0.89
comp93666_c0_seq1	swi snf complex subunit smarcc2	281	gi|301098348|ref|XP_002898267.1|conserved hypothetical protein [Phytophthora infestans T30-4] >gi|262105330|gb|EEY63382.1| conserved hypothetical protein [Phytophthora infestans T30-4]	XP_002898267	1.96049e-11	61	73.1738	101	62	comp93666_c0_seq1	0	0	0	0	0.6
comp93663_c0_seq1	hypothetical protein PHYSODRAFT_517097	225	gi|348672300|gb|EGZ12120.1|hypothetical protein PHYSODRAFT_517097 [Phytophthora sojae]	EGZ12120	1.38868e-20	82	103.605	74	61	comp93663_c0_seq1	0	0	0	0	0.26
comp93662_c0_seq1	early dehydration-induced 13	231	gi|68160668|gb|AAY86780.1|putative glutathione S-transferase [Noccaea caerulescens]	AAY86780	2.4487e-09	59	66.2402	76	45	comp93662_c0_seq1	0	0.26	0.26	0.25	0
comp93658_c0_seq1	arginine n-	294	gi|348677662|gb|EGZ17479.1|arginine N-methyltransferase [Phytophthora sojae]	EGZ17479	2.98408e-07	67	59.3066	56	38	comp93658_c0_seq1	0	0	0	0	0.57
comp93654_c0_seq1	ribosomal protein s6 kinase alpha- related	221	gi|145506735|ref|XP_001439328.1|hypothetical protein [Paramecium tetraurelia strain d4-2] >gi|124406512|emb|CAK71931.1| unnamed protein product [Paramecium tetraurelia]	XP_001439328	1.26445e-21	76	107.071	73	56	comp93654_c0_seq1	0	0	0	0.54	0
comp93650_c0_seq1	protein kinase and ribonuclease	264	gi|259489549|tpe|CBF89912.1|TPA: serine-threonine kinase and endoribonuclease (Eurofung) [Aspergillus nidulans FGSC A4]	CBF89912	9.8573e-27	91	124.02	62	57	comp93650_c0_seq1	0	0	0	0	0
comp93647_c0_seq1	alpha kinase	235	gi|301098497|ref|XP_002898341.1|alpha kinase [Phytophthora infestans T30-4] >gi|262105112|gb|EEY63164.1| alpha kinase [Phytophthora infestans T30-4]	XP_002898341	8.30137e-34	93	147.517	78	73	comp93647_c0_seq1	0	0	0	0	0.5
comp93644_c0_seq1	metalloprotease family	340	gi|301107582|ref|XP_002902873.1|metalloprotease family M01, putative [Phytophthora infestans T30-4] >gi|262097991|gb|EEY56043.1| metalloprotease family M01, putative [Phytophthora infestans T30-4]	XP_002902873	5.87408e-32	76	141.354	110	84	comp93644_c0_seq1	0	0	0	0.16	0.48
comp93640_c0_seq1	predicted protein	249	gi|303284617|ref|XP_003061599.1|predicted protein [Micromonas pusilla CCMP1545] >gi|226456929|gb|EEH54229.1| predicted protein [Micromonas pusilla CCMP1545]	XP_003061599	2.16997e-10	62	69.707	67	42	comp93640_c0_seq1	0	0	0	0	0.47
comp9364_c0_seq1	t7-like mitochondrial dna helicase	210	gi|348686575|gb|EGZ26390.1|hypothetical protein PHYSODRAFT_479432 [Phytophthora sojae]	EGZ26390	4.24784e-14	83	82.0333	53	44	comp9364_c0_seq1	0	0	0	0	0.58
comp93639_c0_seq1	secreted peptidase	239	gi|348664658|gb|EGZ04502.1|hypothetical protein PHYSODRAFT_536256 [Phytophthora sojae]	EGZ04502	1.05143e-12	63	77.411	82	52	comp93639_c0_seq1	0	0	0	0	0.74
comp93635_c0_seq1	atp-binding cassette superfamily	332	gi|348670486|gb|EGZ10308.1|multidrug resistance-associated protein ABC superfamily [Phytophthora sojae]	EGZ10308	1.60806e-37	86	159.844	110	95	comp93635_c0_seq1	0	0	0	0	0.5
comp93634_c0_seq1	rps6 protein kinase	293	gi|348675379|gb|EGZ15197.1|hypothetical protein PHYSODRAFT_561119 [Phytophthora sojae]	EGZ15197	5.04957e-47	95	191.43	97	93	comp93634_c0_seq1	0	0.19	0	0	0.38
comp93633_c0_seq1	atp-dependent rna helicase uap56	207	gi|283854611|gb|ADB44901.1|DEAD(Asp-Glu-Ala-Asp) box polypeptide 39 [Macrobrachium nipponense]	ADB44901	1.55622e-24	89	116.701	69	62	comp93633_c0_seq1	0.3	0	0	0	0.29
comp93631_c0_seq1	transcription factor	203	gi|348690669|gb|EGZ30483.1|hypothetical protein PHYSODRAFT_344261 [Phytophthora sojae]	EGZ30483	3.7372e-18	80	95.5153	71	57	comp93631_c0_seq1	0	0	0	0	0.3
comp93629_c0_seq1	#NAME?	216	gi|255930269|ref|XP_002556694.1|Pc06g00850 [Penicillium chrysogenum Wisconsin 54-1255] >gi|211581307|emb|CAP79078.1| Pc06g00850 [Penicillium chrysogenum Wisconsin 54-1255]	XP_002556694	2.01438e-32	92	142.895	71	66	comp93629_c0_seq1	0	0	0	0	0
comp93628_c0_seq1	vacuolar protein sorting-associating	270	gi|301095171|ref|XP_002896687.1|vacuolar protein sorting-associating protein, putative [Phytophthora infestans T30-4] >gi|262108826|gb|EEY66878.1| vacuolar protein sorting-associating protein, putative [Phytophthora infestans T30-4]	XP_002896687	5.34616e-41	97	171.4	90	88	comp93628_c0_seq1	0	0	0	0	0.42
comp93627_c0_seq1	hypothetical protein PHYSODRAFT_556110	239	gi|348683485|gb|EGZ23300.1|hypothetical protein PHYSODRAFT_556110 [Phytophthora sojae]	EGZ23300	4.71965e-13	80	78.5666	60	48	comp93627_c0_seq1	0	0	0	0	0.49
comp93625_c0_seq1	trna delta -isopentenylpyrophosphate transferase	230	gi|301117034|ref|XP_002906245.1|tRNA isopentenyltransferase, putative [Phytophthora infestans T30-4] >gi|262107594|gb|EEY65646.1| tRNA isopentenyltransferase, putative [Phytophthora infestans T30-4]	XP_002906245	1.58352e-16	71	90.1225	76	54	comp93625_c0_seq1	0	0	0	0	0.77
comp93624_c0_seq1	neutral ceramidase, putative	219	gi|301122425|ref|XP_002908939.1|neutral ceramidase, putative [Phytophthora infestans T30-4] >gi|262099701|gb|EEY57753.1| neutral ceramidase, putative [Phytophthora infestans T30-4]	XP_002908939	2.37711e-25	83	119.398	72	60	comp93624_c0_seq1	0	0	0	0	0.55
comp93623_c0_seq1	hypothetical protein PHYSODRAFT_555192	239	gi|348685499|gb|EGZ25314.1|hypothetical protein PHYSODRAFT_555192 [Phytophthora sojae]	EGZ25314	4.27866e-06	62	55.4546	51	32	comp93623_c0_seq1	0	0	0	0	0.25
comp93618_c0_seq1	F-box protein, putative	345	gi|301103330|ref|XP_002900751.1|F-box protein, putative [Phytophthora infestans T30-4] >gi|262101506|gb|EEY59558.1| F-box protein, putative [Phytophthora infestans T30-4]	XP_002900751	5.63984e-22	71	108.227	95	68	comp93618_c0_seq1	0	0	0	0	0.32
comp93616_c0_seq1	myosin heavy chain kinase	322	gi|281208967|gb|EFA83142.1|hypothetical protein PPL_03932 [Polysphondylium pallidum PN500]	EFA83142	4.75357e-21	82	105.145	75	62	comp93616_c0_seq1	0	0	0	0	0.51
comp93614_c0_seq1	camp-dependent protein kinase catalytic	211	gi|301119257|ref|XP_002907356.1|cAMP-dependent protein kinase catalytic subunit, putative [Phytophthora infestans T30-4] >gi|262105868|gb|EEY63920.1| cAMP-dependent protein kinase catalytic subunit, putative [Phytophthora infestans T30-4]	XP_002907356	1.00305e-31	98	140.584	70	69	comp93614_c0_seq1	0	0	0	0	0
comp93613_c0_seq1	transducin beta-like 2 protein	373	gi|348690660|gb|EGZ30474.1|hypothetical protein PHYSODRAFT_471749 [Phytophthora sojae]	EGZ30474	5.28096e-28	68	128.257	116	79	comp93613_c0_seq1	0	0	0	0	0.58
comp93612_c0_seq1	nuclear pore complex protein nup93-like protein	277	gi|301122313|ref|XP_002908883.1|nuclear pore complex protein Nup93-like protein [Phytophthora infestans T30-4] >gi|262099645|gb|EEY57697.1| nuclear pore complex protein Nup93-like protein [Phytophthora infestans T30-4]	XP_002908883	1.77538e-20	91	103.219	61	56	comp93612_c0_seq1	0	0	0	0.2	0.41
comp93611_c0_seq1	protein	201	gi|348669750|gb|EGZ09572.1|hypothetical protein PHYSODRAFT_263229 [Phytophthora sojae]	EGZ09572	1.93014e-06	58	56.6102	65	38	comp93611_c0_seq1	0	0	0	0	0.3
comp93608_c0_seq1	acetyl- acetyltransferase	210	gi|335424968|ref|ZP_08553961.1|acetyl-CoA acetyltransferase [Salinisphaera shabanensis E1L3A] >gi|334887099|gb|EGM25438.1| acetyl-CoA acetyltransferase [Salinisphaera shabanensis E1L3A]	ZP_08553961	3.26001e-06	69	55.8398	69	48	comp93608_c0_seq1	0	0	0	0.29	0.29
comp93606_c0_seq1	hypothetical protein PHYSODRAFT_284512	235	gi|348690010|gb|EGZ29824.1|hypothetical protein PHYSODRAFT_284512 [Phytophthora sojae]	EGZ29824	0.000138108	50	50.447	94	47	comp93606_c0_seq1	0	0	0.25	0	0.5
comp93605_c0_seq1	alkylated dna repair protein alkb 8	216	gi|325181915|emb|CCA16369.1|alkylated DNA repair protein alkB 8 putative [Albugo laibachii Nc14]	CCA16369	1.65003e-18	77	96.6709	72	56	comp93605_c0_seq1	0	0	0.28	0	0.28
comp93604_c0_seq1	3-phosphoinositide-dependent protein	253	gi|301123679|ref|XP_002909566.1|3-phosphoinositide-dependent protein kinase, putative [Phytophthora infestans T30-4] >gi|262100328|gb|EEY58380.1| 3-phosphoinositide-dependent protein kinase, putative [Phytophthora infestans T30-4]	XP_002909566	2.00932e-35	94	152.91	84	79	comp93604_c0_seq1	0	0	0	0	0.46
comp93602_c0_seq1	conserved hypothetical protein	267	gi|301107560|ref|XP_002902862.1|conserved hypothetical protein [Phytophthora infestans T30-4] >gi|262097980|gb|EEY56032.1| conserved hypothetical protein [Phytophthora infestans T30-4]	XP_002902862	1.62287e-21	67	106.686	87	59	comp93602_c0_seq1	0	0	0	0	0.43
comp93601_c0_seq1	d-tyr-trna deacylase	225	gi|348677330|gb|EGZ17147.1|hypothetical protein PHYSODRAFT_351116 [Phytophthora sojae]	EGZ17147	6.02367e-24	85	114.775	71	61	comp93601_c0_seq1	0	0	0	0	0.53
comp9360_c0_seq1	glutathione s-transferase domain-containing protein	566	gi|328866112|gb|EGG14498.1|glutathione S-transferase domain-containing protein [Dictyostelium fasciculatum]	EGG14498	6.64224e-47	72	191.43	172	125	comp9360_c0_seq1	0.09	0.09	0.09	0.36	0.82
comp93597_c0_seq1	isocitrate lyase	215	gi|326478005|gb|EGE02015.1|isocitrate lyase [Trichophyton equinum CBS 127.97]	EGE02015	2.63087e-32	100	142.51	71	71	comp93597_c0_seq1	0	0	0	0	0
comp93593_c0_seq1	conserved hypothetical protein	207	gi|301107091|ref|XP_002902628.1|conserved hypothetical protein [Phytophthora infestans T30-4] >gi|262098502|gb|EEY56554.1| conserved hypothetical protein [Phytophthora infestans T30-4]	XP_002902628	3.16067e-09	67	65.855	59	40	comp93593_c0_seq1	0	0	0	0	0.59
comp93590_c0_seq1	stearoyl- desaturase	208	gi|299473522|emb|CBN77918.1|stearoyl-CoA desaturase [Ectocarpus siliculosus]	CBN77918	4.53843e-16	75	88.5817	70	53	comp93590_c0_seq1	0	0	0	0	0.29
comp93589_c0_seq1	mitochondrial carrier family	207	gi|301116701|ref|XP_002906079.1|Mitochondrial Carrier (MC) Family [Phytophthora infestans T30-4] >gi|262109379|gb|EEY67431.1| Mitochondrial Carrier (MC) Family [Phytophthora infestans T30-4]	XP_002906079	5.96076e-08	89	61.6178	37	33	comp93589_c0_seq1	0	0	0	0	0.59
comp93586_c0_seq1	start-domain containing partial	205	gi|375267320|emb|CCD28110.1|START-domain containing protein, partial [Plasmopara viticola]	CCD28110	5.96653e-16	91	88.1965	49	45	comp93586_c0_seq1	0	0	0	0	0.59
comp93582_c0_seq1	#NAME?	222	gi|414172755|ref|ZP_11427666.1|hypothetical protein HMPREF9695_01312 [Afipia broomeae ATCC 49717] >gi|410894430|gb|EKS42220.1| hypothetical protein HMPREF9695_01312 [Afipia broomeae ATCC 49717]	ZP_11427666	4.61694e-32	100	141.739	74	74	comp93582_c0_seq1	0	0	0	0	0
comp93581_c0_seq1	abc transporter n-terminus family protein	209	gi|145547685|ref|XP_001459524.1|hypothetical protein [Paramecium tetraurelia strain d4-2] >gi|124427349|emb|CAK92127.1| unnamed protein product [Paramecium tetraurelia]	XP_001459524	6.55348e-15	73	84.7297	67	49	comp93581_c0_seq1	0	0	0	0.58	0
comp93578_c0_seq1	copper p-type atpase	319	gi|348688318|gb|EGZ28132.1|hypothetical protein PHYSODRAFT_349053 [Phytophthora sojae]	EGZ28132	1.13564e-22	70	110.538	107	75	comp93578_c0_seq1	0	0	0	0	0.17
comp93577_c0_seq1	t-complex protein 1 subunit eta	304	gi|301105497|ref|XP_002901832.1|T-complex protein 1 subunit eta [Phytophthora infestans T30-4] >gi|262099170|gb|EEY57222.1| T-complex protein 1 subunit eta [Phytophthora infestans T30-4]	XP_002901832	2.39237e-41	95	172.555	101	96	comp93577_c0_seq1	0	0	0	0	0.18
comp93576_c0_seq1	hypothetical protein Nit79A3_3508	274	gi|339484842|ref|YP_004696628.1|hypothetical protein Nit79A3_3508 [Nitrosomonas sp. Is79A3] >gi|338806987|gb|AEJ03229.1| hypothetical protein Nit79A3_3508 [Nitrosomonas sp. Is79A3]	YP_004696628	8.0162e-13	69	77.7962	81	56	comp93576_c0_seq1	0	0	0	0.62	0
comp93572_c0_seq1	cysteine-rich protein	241	gi|348664968|gb|EGZ04805.1|hypothetical protein PHYSODRAFT_535732 [Phytophthora sojae] >gi|348678328|gb|EGZ18145.1| hypothetical protein PHYSODRAFT_502535 [Phytophthora sojae]	EGZ04805	2.96306e-07	63	59.3066	57	36	comp93572_c0_seq1	0	0	0	0	0.73
comp93571_c0_seq1	histidine acid	225	gi|348671380|gb|EGZ11201.1|hypothetical protein PHYSODRAFT_563942 [Phytophthora sojae]	EGZ11201	3.92664e-15	68	85.5001	74	51	comp93571_c0_seq1	0	0	0.26	0	0.26
comp93570_c0_seq1	conserved hypothetical protein, fragment	217	gi|340055325|emb|CCC49638.1|conserved hypothetical protein, fragment [Trypanosoma vivax Y486]	CCC49638	1.50084e-11	81	73.559	66	54	comp93570_c0_seq1	0	0	0	0	0.55
comp9357_c0_seq1	protein kinase domain protein	341	gi|301103133|ref|XP_002900653.1|protein kinase, putative [Phytophthora infestans T30-4] >gi|262101916|gb|EEY59968.1| protein kinase, putative [Phytophthora infestans T30-4]	XP_002900653	1.22017e-29	80	133.65	91	73	comp9357_c0_seq1	0	0	0	0.16	0.48
comp93569_c0_seq1	protein kinase	392	gi|348690637|gb|EGZ30451.1|hypothetical protein PHYSODRAFT_469474 [Phytophthora sojae]	EGZ30451	7.1333e-46	79	187.578	130	103	comp93569_c0_seq1	0	0	0	0	0.55
comp93567_c0_seq1	sodium potassium-transporting atpase subunit	254	gi|348680566|gb|EGZ20382.1|hypothetical protein PHYSODRAFT_245875 [Phytophthora sojae]	EGZ20382	4.04864e-36	96	155.221	84	81	comp93567_c0_seq1	0	0.23	0	0	0.46
comp93566_c0_seq1	cyclin-y-like protein	350	gi|348685851|gb|EGZ25666.1|hypothetical protein PHYSODRAFT_484745 [Phytophthora sojae]	EGZ25666	2.44837e-09	58	66.2402	107	63	comp93566_c0_seq1	0	0.16	0	0.15	0.31
comp93564_c0_seq1	voltage-gated ion channel superfamily	299	gi|301107458|ref|XP_002902811.1|Voltage-gated Ion Channel (VIC) Superfamily [Phytophthora infestans T30-4] >gi|262097929|gb|EEY55981.1| Voltage-gated Ion Channel (VIC) Superfamily [Phytophthora infestans T30-4]	XP_002902811	1.79133e-28	93	129.798	99	93	comp93564_c0_seq1	0.38	0	0	0	0.19
comp93563_c0_seq1	short chain dehydrogenase	220	gi|348685428|gb|EGZ25243.1|hypothetical protein PHYSODRAFT_311821 [Phytophthora sojae]	EGZ25243	8.79731e-07	71	57.7658	69	49	comp93563_c0_seq1	0	0	0	0	0.27
comp9356_c0_seq1	protein transport protein sec61 beta subunit	307	gi|357441565|ref|XP_003591060.1|Protein transport protein Sec61 beta subunit [Medicago truncatula] >gi|355480108|gb|AES61311.1| Protein transport protein Sec61 beta subunit [Medicago truncatula]	XP_003591060	1.32497e-07	85	60.4622	42	36	comp9356_c0_seq1	0	0	0	0	0.91
comp93559_c0_seq1	btb poz domain-containing protein kctd3	216	gi|363731758|ref|XP_419418.3|PREDICTED: BTB/POZ domain-containing protein KCTD3 [Gallus gallus]	XP_419418	4.05884e-33	100	145.206	71	71	comp93559_c0_seq1	0	0	0	0	0
comp93558_c0_seq1	prolyl-trna synthetase	271	gi|290996111|ref|XP_002680626.1|prolyl-tRNA synthetase [Naegleria gruberi] >gi|284094247|gb|EFC47882.1| prolyl-tRNA synthetase [Naegleria gruberi]	XP_002680626	2.83478e-42	96	175.637	90	87	comp93558_c0_seq1	0	0	0	0.63	0
comp93557_c0_seq1	Ankyrin-1	210	gi|405974608|gb|EKC39239.1|Ankyrin-1 [Crassostrea gigas]	EKC39239	1.08273e-09	73	67.3958	69	51	comp93557_c0_seq1	0	0	0.29	0	0.29
comp93555_c0_seq1	conserved hypothetical protein	368	gi|325184966|emb|CCA19458.1|conserved hypothetical protein [Albugo laibachii Nc14]	CCA19458	1.22851e-05	76	53.9138	46	35	comp93555_c0_seq1	0	0.15	0	0	0.29
comp93552_c0_seq1	hypothetical protein PHYSODRAFT_537868	271	gi|348689898|gb|EGZ29712.1|hypothetical protein PHYSODRAFT_537868 [Phytophthora sojae]	EGZ29712	3.2434e-38	93	162.155	90	84	comp93552_c0_seq1	0	0.21	0	0.21	0.21
comp9355_c0_seq1	#NAME?	263	gi|348681355|gb|EGZ21171.1|hypothetical protein PHYSODRAFT_489268 [Phytophthora sojae]	EGZ21171	7.08894e-25	91	117.857	84	77	comp9355_c0_seq1	0	0	0	0	0.44
comp93547_c0_seq1	light-dependent protochlorophyllide reductase	251	gi|384251437|gb|EIE24915.1|Protochlorophyllide reductase, chloroplastic [Coccomyxa subellipsoidea C-169]	EIE24915	9.38026e-14	87	80.8777	48	42	comp93547_c0_seq1	0	0	0	0.23	0.46
comp93545_c0_seq1	predicted protein	204	gi|290991209|ref|XP_002678228.1|predicted protein [Naegleria gruberi] >gi|284091839|gb|EFC45484.1| predicted protein [Naegleria gruberi]	XP_002678228	3.38015e-19	82	98.9821	69	57	comp93545_c0_seq1	0	0	0	0.3	0.3
comp93544_c0_seq1	scf ubiquitin ligase	206	gi|426263320|emb|CCG34080.1|SCF ubiquitin ligase [uncultured eukaryote]	CCG34080	2.93778e-31	97	139.043	68	66	comp93544_c0_seq1	0	0	0	0	0.59
comp93543_c0_seq1	eh domain-containing protein 3	238	gi|326914943|ref|XP_003203782.1|PREDICTED: EH domain-containing protein 3-like [Meleagris gallopavo]	XP_003203782	5.19965e-36	100	154.836	78	78	comp93543_c0_seq1	0	0	0	0	0
comp93541_c0_seq1	conserved hypothetical protein	213	gi|301107069|ref|XP_002902617.1|conserved hypothetical protein [Phytophthora infestans T30-4] >gi|262098491|gb|EEY56543.1| conserved hypothetical protein [Phytophthora infestans T30-4]	XP_002902617	2.25017e-07	75	59.6918	41	31	comp93541_c0_seq1	0	0	0	0	0.57
comp9354_c1_seq1	hypothetical protein PHYSODRAFT_539927	215	gi|348685189|gb|EGZ25004.1|hypothetical protein PHYSODRAFT_539927 [Phytophthora sojae]	EGZ25004	2.55412e-19	78	99.3673	69	54	comp9354_c1_seq1	0	0	0.28	0	1.12
comp9354_c0_seq1	hypothetical protein PHYSODRAFT_474234	286	gi|348686794|gb|EGZ26608.1|hypothetical protein PHYSODRAFT_474234 [Phytophthora sojae]	EGZ26608	1.30125e-31	86	140.198	94	81	comp9354_c0_seq1	0	0	0	0	0.2
comp93537_c0_seq1	conserved hypothetical protein	229	gi|301122449|ref|XP_002908951.1|conserved hypothetical protein [Phytophthora infestans T30-4] >gi|262099713|gb|EEY57765.1| conserved hypothetical protein [Phytophthora infestans T30-4]	XP_002908951	1.17436e-11	67	73.9442	76	51	comp93537_c0_seq1	0	0	0	0	0.52
comp93531_c0_seq1	crn domain-containing protein-containing protein	256	gi|301100178|ref|XP_002899179.1|CRN domain-containing protein-containing protein [Phytophthora infestans T30-4] >gi|262104096|gb|EEY62148.1| CRN domain-containing protein-containing protein [Phytophthora infestans T30-4]	XP_002899179	2.89815e-26	89	122.479	85	76	comp93531_c0_seq1	0	0	0	0	0.68
comp93530_c0_seq1	choline carnitine o-	230	gi|348687485|gb|EGZ27299.1|hypothetical protein PHYSODRAFT_470072 [Phytophthora sojae]	EGZ27299	2.2866e-15	78	86.2705	69	54	comp93530_c0_seq1	0	0	0	0	0.51
comp93526_c0_seq1	metal ion (mn2 -iron) transporter family	210	gi|348668107|gb|EGZ07931.1|hypothetical protein PHYSODRAFT_527737 [Phytophthora sojae]	EGZ07931	6.7504e-28	92	127.872	69	64	comp93526_c0_seq1	0	0	0	0	0.58
comp93525_c0_seq1	oxidative stress transcription factor skn7	243	gi|255947430|ref|XP_002564482.1|Pc22g04440 [Penicillium chrysogenum Wisconsin 54-1255] >gi|211591499|emb|CAP97732.1| Pc22g04440 [Penicillium chrysogenum Wisconsin 54-1255]	XP_002564482	1.27357e-18	77	97.0561	66	51	comp93525_c0_seq1	0	0	0	0	0
comp93523_c0_seq1	porphobilinogen deaminase	230	gi|348670733|gb|EGZ10554.1|hypothetical protein PHYSODRAFT_304396 [Phytophthora sojae]	EGZ10554	1.2954e-18	80	97.0561	76	61	comp93523_c0_seq1	0	0	0	0	0.51
comp93521_c0_seq1	cytochrome b5	259	gi|255932865|ref|XP_002557903.1|Pc12g10830 [Penicillium chrysogenum Wisconsin 54-1255] >gi|211582522|emb|CAP80710.1| Pc12g10830 [Penicillium chrysogenum Wisconsin 54-1255]	XP_002557903	1.86768e-33	100	146.362	86	86	comp93521_c0_seq1	0	0	0	0	0
comp93520_c0_seq1	serine protease family	255	gi|348675734|gb|EGZ15552.1|hypothetical protein PHYSODRAFT_546309 [Phytophthora sojae]	EGZ15552	1.10511e-25	95	120.553	61	58	comp93520_c0_seq1	0	0	0.23	0	0.23
comp93519_c0_seq1	protein kinase	207	gi|348684209|gb|EGZ24024.1|hypothetical protein PHYSODRAFT_556648 [Phytophthora sojae]	EGZ24024	2.84269e-18	78	95.9005	69	54	comp93519_c0_seq1	0	0	0	0	0
comp93518_c0_seq1	aminotransferase, putative	227	gi|301098888|ref|XP_002898536.1|aminotransferase, putative [Phytophthora infestans T30-4] >gi|262104961|gb|EEY63013.1| aminotransferase, putative [Phytophthora infestans T30-4]	XP_002898536	3.20888e-09	64	65.855	74	48	comp93518_c0_seq1	0	0	0	0	0.52
comp93516_c0_seq1	hypothetical protein PHYSODRAFT_500955	243	gi|348676776|gb|EGZ16593.1|hypothetical protein PHYSODRAFT_500955 [Phytophthora sojae]	EGZ16593	5.01981e-07	83	58.5362	54	45	comp93516_c0_seq1	0	0	0	0	0.72
comp9351_c0_seq1	multidrug resistance protein abc superfamily	266	gi|348671627|gb|EGZ11448.1|hypothetical protein PHYSODRAFT_518639 [Phytophthora sojae]	EGZ11448	1.52783e-11	82	73.559	46	38	comp9351_c0_seq1	0	0	0	0.21	1.08
comp93508_c0_seq1	hypothetical protein PHYSODRAFT_348206	233	gi|348667579|gb|EGZ07404.1|hypothetical protein PHYSODRAFT_348206 [Phytophthora sojae]	EGZ07404	3.29836e-06	75	55.8398	49	37	comp93508_c0_seq1	0	0	0	0.25	0.25
comp93506_c0_seq1	atp-binding cassette superfamily	209	gi|301123403|ref|XP_002909428.1|ATP-binding Cassette (ABC) Superfamily [Phytophthora infestans T30-4] >gi|262100190|gb|EEY58242.1| ATP-binding Cassette (ABC) Superfamily [Phytophthora infestans T30-4]	XP_002909428	1.0134e-07	77	60.8474	48	37	comp93506_c0_seq1	0.3	0	0	0	0.29
comp93504_c0_seq1	glycoside hydrolase family 72 protein	284	gi|116198507|ref|XP_001225065.1|hypothetical protein CHGG_07409 [Chaetomium globosum CBS 148.51] >gi|88178688|gb|EAQ86156.1| hypothetical protein CHGG_07409 [Chaetomium globosum CBS 148.51]	XP_001225065	5.25857e-49	100	197.978	94	94	comp93504_c0_seq1	0	0	0	0	0
comp93502_c0_seq1	integrator complex	240	gi|348690830|gb|EGZ30644.1|hypothetical protein PHYSODRAFT_263811 [Phytophthora sojae]	EGZ30644	2.33436e-12	70	76.2554	78	55	comp93502_c0_seq1	0	0	0	0	0.49
comp935_c1_seq1	hypothetical protein PHYSODRAFT_304910	460	gi|348671603|gb|EGZ11424.1|hypothetical protein PHYSODRAFT_304910 [Phytophthora sojae]	EGZ11424	9.98052e-40	86	167.162	151	130	comp935_c1_seq1	0	0	0	0.11	0.69
comp935_c0_seq1	rme1-like gtpase atpase without a c-terminal eh domain	364	gi|301096283|ref|XP_002897239.1|conserved hypothetical protein [Phytophthora infestans T30-4] >gi|262107324|gb|EEY65376.1| conserved hypothetical protein [Phytophthora infestans T30-4]	XP_002897239	2.7096e-53	91	212.231	121	111	comp935_c0_seq1	0	0	0	0	0.6
comp93499_c0_seq1	high density lipoprotein binding protein	339	gi|326925786|ref|XP_003209090.1|PREDICTED: vigilin-like [Meleagris gallopavo]	XP_003209090	2.90178e-47	100	192.2	112	112	comp93499_c0_seq1	0	0	0	0	0
comp93498_c0_seq1	multicatalytic endopeptidase complex alpha subunit-like	266	gi|145500666|ref|XP_001436316.1|hypothetical protein [Paramecium tetraurelia strain d4-2] >gi|145526627|ref|XP_001449119.1| hypothetical protein [Paramecium tetraurelia strain d4-2] >gi|124403455|emb|CAK68919.1| unnamed protein product [Paramecium tetraurelia] >gi|124416696|emb|CAK81722.1| unnamed protein product [Paramecium tetraurelia]	XP_001436316	7.32729e-14	72	81.2629	86	62	comp93498_c0_seq1	0	0.43	0	0.21	0
comp93496_c0_seq1	hypothetical protein PHYSODRAFT_361696	233	gi|348671062|gb|EGZ10883.1|hypothetical protein PHYSODRAFT_361696 [Phytophthora sojae]	EGZ10883	0.000236376	72	49.6766	58	42	comp93496_c0_seq1	0	0	0	0	0.51
comp93493_c0_seq1	rab-like gtpase activating protein	233	gi|301115298|ref|XP_002905378.1|conserved hypothetical protein [Phytophthora infestans T30-4] >gi|262110167|gb|EEY68219.1| conserved hypothetical protein [Phytophthora infestans T30-4]	XP_002905378	4.30779e-06	71	55.4546	49	35	comp93493_c0_seq1	0	0	0	0	0.25
comp93490_c0_seq1	ras gtpase	258	gi|255966060|gb|ACU45315.1|ras [Rhodomonas sp. CCMP768]	ACU45315	6.65819e-23	80	111.309	85	68	comp93490_c0_seq1	0	0	0	0	0.45
comp9349_c0_seq1	conserved hypothetical protein	290	gi|301123221|ref|XP_002909337.1|conserved hypothetical protein [Phytophthora infestans T30-4] >gi|262100099|gb|EEY58151.1| conserved hypothetical protein [Phytophthora infestans T30-4]	XP_002909337	0.000106902	54	50.8322	88	48	comp9349_c0_seq1	0	0	0	0	0.39
comp93489_c0_seq1	ankyrin repeat-containing protein	218	gi|288957518|ref|YP_003447859.1|ankyrin repeat-containing protein [Azospirillum sp. B510] >gi|288909826|dbj|BAI71315.1| ankyrin repeat-containing protein [Azospirillum sp. B510]	YP_003447859	1.26631e-10	68	70.4774	69	47	comp93489_c0_seq1	0	0	0	0	0.55
comp93486_c0_seq1	cellulose synthase 4	276	gi|374429680|gb|AEZ51040.1|cellulose synthase 4 [Pythium aphanidermatum]	AEZ51040	1.59463e-45	100	186.422	92	92	comp93486_c0_seq1	0	0.21	0	0	0
comp93485_c0_seq1	protocadherin gamma subfamily 2 precursor	256	gi|350535419|ref|NP_001231966.1|protocadherin gamma subfamily A, 2 precursor [Gallus gallus] >gi|37222396|gb|AAQ89958.1| gammaA-like protocadherin precursor [Gallus gallus]	NP_001231966	5.26943e-36	100	154.836	85	85	comp93485_c0_seq1	0	0	0	0	0
comp93484_c0_seq1	uncoupling protein	232	gi|302847956|ref|XP_002955511.1|hypothetical protein VOLCADRAFT_83295 [Volvox carteri f. nagariensis] >gi|300259134|gb|EFJ43364.1| hypothetical protein VOLCADRAFT_83295 [Volvox carteri f. nagariensis]	XP_002955511	1.20837e-16	84	90.5077	77	65	comp93484_c0_seq1	0.26	0	0	0	0.25
comp93483_c0_seq1	ras family protein	227	gi|229594508|ref|XP_001031389.3|Ras family protein [Tetrahymena thermophila] >gi|225566813|gb|EAR83726.3| Ras family protein [Tetrahymena thermophila SB210] >gi|307777754|dbj|BAJ21273.1| Rab-family small GTPase Rab1C [Tetrahymena thermophila]	XP_001031389	7.38054e-14	72	81.2629	75	54	comp93483_c0_seq1	0	0	0	0.52	0
comp93480_c0_seq1	tcp-1 cpn60 chaperonin family protein	232	gi|340505174|gb|EGR31531.1|hypothetical protein IMG5_107510 [Ichthyophthirius multifiliis]	EGR31531	1.12577e-30	94	137.117	77	73	comp93480_c0_seq1	0.26	0	0	0.51	0
comp9348_c0_seq1	rna helicase	299	gi|325183171|emb|CCA17628.1|putative RNA helicase [Albugo laibachii Nc14]	CCA17628	7.82448e-08	83	61.2326	37	31	comp9348_c0_seq1	0	0	0	0	0.37
comp93479_c0_seq1	gdp dissociation inhibitor 1	230	gi|145357818|ref|NP_196517.3|RAB GDP-dissociation inhibitor [Arabidopsis thaliana] >gi|7671434|emb|CAB89375.1| GDP dissociation inhibitor [Arabidopsis thaliana] >gi|332004026|gb|AED91409.1| RAB GDP-dissociation inhibitor [Arabidopsis thaliana]	NP_196517	1.63869e-13	86	80.1073	76	66	comp93479_c0_seq1	0	0.26	0	0	0
comp93477_c0_seq1	conserved hypothetical protein	244	gi|325185754|emb|CCA20234.1|conserved hypothetical protein [Albugo laibachii Nc14]	CCA20234	2.75111e-21	83	105.916	74	62	comp93477_c0_seq1	0	0	0	0	0.48
comp93476_c0_seq1	titin_mouse ame: full=titin ame: full=connectin	310	gi|148695270|gb|EDL27217.1|titin [Mus musculus]	EDL27217	7.65011e-48	100	194.126	102	102	comp93476_c0_seq1	0	0	0	0	0
comp93475_c0_seq1	conserved oligomeric golgi complex	240	gi|348671483|gb|EGZ11304.1|hypothetical protein PHYSODRAFT_450016 [Phytophthora sojae]	EGZ11304	5.75601e-19	82	98.2117	76	63	comp93475_c0_seq1	0	0	0	0	0.73
comp93473_c0_seq1	nad-dependent epimerase dehydratase	238	gi|219110791|ref|XP_002177147.1|predicted protein [Phaeodactylum tricornutum CCAP 1055/1] >gi|217411682|gb|EEC51610.1| predicted protein [Phaeodactylum tricornutum CCAP 1055/1]	XP_002177147	2.50838e-06	56	56.225	76	43	comp93473_c0_seq1	0	0	0	0.25	0.25
comp93472_c0_seq1	adp-ribosylation factor gtpase-activating	218	gi|348686027|gb|EGZ25842.1|hypothetical protein PHYSODRAFT_354095 [Phytophthora sojae]	EGZ25842	5.32028e-09	70	65.0846	79	56	comp93472_c0_seq1	0	0	0.28	0	0.27
comp93471_c0_seq1	ribonucleo protein component snu13p	280	gi|428163049|gb|EKX32142.1|ribonucleo protein component Snu13p [Guillardia theta CCMP2712]	EKX32142	2.16256e-18	91	96.2857	56	51	comp93471_c0_seq1	0	0	0	0.2	0.4
comp9347_c0_seq1	endothelin-converting metalloprotease family	412	gi|348679873|gb|EGZ19689.1|Neprolysin CD1, peptidase family M13, neutral zinc metallopeptidase [Phytophthora sojae]	EGZ19689	4.35709e-35	77	151.754	120	93	comp9347_c0_seq1	0	0	0	0	1.68
comp93469_c0_seq1	conserved hypothetical protein	212	gi|301091113|ref|XP_002895748.1|conserved hypothetical protein [Phytophthora infestans T30-4] >gi|262096660|gb|EEY54712.1| conserved hypothetical protein [Phytophthora infestans T30-4]	XP_002895748	3.03415e-12	70	75.8702	61	43	comp93469_c0_seq1	0	0	0	0	0.57
comp93467_c0_seq1	conserved hypothetical protein	300	gi|301109503|ref|XP_002903832.1|conserved hypothetical protein [Phytophthora infestans T30-4] >gi|262096835|gb|EEY54887.1| conserved hypothetical protein [Phytophthora infestans T30-4]	XP_002903832	2.19993e-10	67	69.707	94	63	comp93467_c0_seq1	0	0	0	0	0.75
comp93466_c0_seq1	: glutathione s- pi 1	313	gi|403346559|gb|EJY72679.1|putative: similar to glutathione S-transferase, pi 1 [Oxytricha trifallax]	EJY72679	2.45997e-22	78	109.383	78	61	comp93466_c0_seq1	0	0	0	0.7	0
comp93465_c0_seq1	ubiquitinspecific protease	256	gi|348685710|gb|EGZ25525.1|hypothetical protein PHYSODRAFT_484843 [Phytophthora sojae]	EGZ25525	2.7252e-08	56	62.7734	93	53	comp93465_c0_seq1	0	0	0.23	0.22	0.23
comp93464_c0_seq1	cysteine metacaspase	264	gi|336378483|gb|EGO19641.1|hypothetical protein SERLADRAFT_402216 [Serpula lacrymans var. lacrymans S7.9]	EGO19641	2.52717e-14	72	82.8037	74	54	comp93464_c0_seq1	0	0	0	0	0.65
comp93462_c0_seq1	rho-gdp dissociation inhibitor	261	gi|83769976|dbj|BAE60111.1|unnamed protein product [Aspergillus oryzae RIB40]	BAE60111	7.07252e-33	90	144.436	87	79	comp93462_c0_seq1	0	0	0	0	0
comp93461_c0_seq1	probable adp-ribosylation factor gtpase-activating protein agd14-like	243	gi|348676664|gb|EGZ16481.1|hypothetical protein PHYSODRAFT_350978 [Phytophthora sojae]	EGZ16481	4.69268e-21	77	105.145	83	64	comp93461_c0_seq1	0	0	0	0	0.48
comp93460_c0_seq1	ty3-gypsy retrotransposon protein	235	gi|307136175|gb|ADN34016.1|ty3-gypsy retrotransposon protein [Cucumis melo subsp. melo]	ADN34016	1.09176e-09	61	67.3958	76	47	comp93460_c0_seq1	0.26	0	0	0	0
comp93459_c0_seq1	actin binding protein	235	gi|330792711|ref|XP_003284431.1|hypothetical protein DICPUDRAFT_148204 [Dictyostelium purpureum] >gi|325085678|gb|EGC39081.1| hypothetical protein DICPUDRAFT_148204 [Dictyostelium purpureum]	XP_003284431	2.78279e-05	56	52.7582	78	44	comp93459_c0_seq1	0	0	0.25	0	0.25
comp93455_c0_seq1	cytochrome c oxidase subunit v	217	gi|343473444|emb|CCD14668.1|unnamed protein product [Trypanosoma congolense IL3000]	CCD14668	2.01906e-24	85	116.316	70	60	comp93455_c0_seq1	0	0	0	0	0.55
comp93454_c0_seq1	subunit of heterodimeric actin capping protein cap32 34	304	gi|281200788|gb|EFA75005.1|hypothetical protein PPL_11690 [Polysphondylium pallidum PN500]	EFA75005	3.70806e-26	74	122.094	99	74	comp93454_c0_seq1	0.19	0	0	0.18	0.18
comp93452_c0_seq1	cell wall	259	gi|425767765|gb|EKV06321.1|Cell wall glucanase, putative [Penicillium digitatum Pd1] >gi|425769447|gb|EKV07939.1| Cell wall glucanase, putative [Penicillium digitatum PHI26]	EKV06321	2.60613e-35	88	152.525	86	76	comp93452_c0_seq1	0	0	0	0	0
comp93451_c0_seq1	major facilitator superfamily	327	gi|348677667|gb|EGZ17484.1|hypothetical protein PHYSODRAFT_503764 [Phytophthora sojae]	EGZ17484	6.3859e-26	79	121.324	108	86	comp93451_c0_seq1	0	0	0	0	0.67
comp93450_c0_seq1	hypothetical protein PHYSODRAFT_491177	223	gi|348682062|gb|EGZ21878.1|hypothetical protein PHYSODRAFT_491177 [Phytophthora sojae]	EGZ21878	6.02991e-32	95	141.354	74	71	comp93450_c0_seq1	0	0	0	0	0.27
comp9345_c0_seq1	50s ribosomal protein l12	263	gi|325094757|gb|EGC48067.1|50S ribosomal protein [Ajellomyces capsulatus H88]	EGC48067	6.01508e-16	86	88.1965	87	75	comp9345_c0_seq1	0	0	0	0	0
comp93449_c0_seq1	hypothetical protein PHYSODRAFT_256359	221	gi|348670377|gb|EGZ10199.1|hypothetical protein PHYSODRAFT_256359 [Phytophthora sojae]	EGZ10199	1.76849e-15	68	86.6557	74	51	comp93449_c0_seq1	0	0	0	0.27	0.27
comp93445_c0_seq1	trna methyltransferase trm5	206	gi|119492541|ref|XP_001263636.1|tRNA (guanine) methyltransferase Trm5 [Neosartorya fischeri NRRL 181] >gi|119411796|gb|EAW21739.1| tRNA (guanine) methyltransferase Trm5 [Neosartorya fischeri NRRL 181]	XP_001263636	1.32177e-23	88	113.62	68	60	comp93445_c0_seq1	0	0	0	0	0
comp93443_c0_seq1	protein kinase	210	gi|307135975|gb|ADN33834.1|protein kinase family protein [Cucumis melo subsp. melo]	ADN33834	1.15144e-27	95	127.102	69	66	comp93443_c0_seq1	0	0.29	0	0	0.29
comp93442_c0_seq1	glutathione transferase	275	gi|119500194|ref|XP_001266854.1|glutathione transferase, putative [Neosartorya fischeri NRRL 181] >gi|119415019|gb|EAW24957.1| glutathione transferase, putative [Neosartorya fischeri NRRL 181]	XP_001266854	1.89916e-30	89	136.346	77	69	comp93442_c0_seq1	0	0	0	0	0
comp93441_c0_seq1	scp-like extracellular	224	gi|301097836|ref|XP_002898012.1|SCP-like extracellular protein, putative [Phytophthora infestans T30-4] >gi|262106457|gb|EEY64509.1| SCP-like extracellular protein, putative [Phytophthora infestans T30-4]	XP_002898012	6.93118e-12	64	74.7146	71	46	comp93441_c0_seq1	0	0	0	0.53	0
comp93439_c0_seq1	conserved hypothetical protein	240	gi|301111982|ref|XP_002905070.1|conserved hypothetical protein [Phytophthora infestans T30-4] >gi|262095400|gb|EEY53452.1| conserved hypothetical protein [Phytophthora infestans T30-4]	XP_002905070	7.29828e-06	58	54.6842	68	40	comp93439_c0_seq1	0	0	0	0	0.49
comp93437_c0_seq1	gtp-dependent nucleic acid-binding protein	265	gi|348685421|gb|EGZ25236.1|hypothetical protein PHYSODRAFT_296986 [Phytophthora sojae]	EGZ25236	2.86803e-26	90	122.479	74	67	comp93437_c0_seq1	0	0	0	0	0.65
comp93433_c0_seq1	vacuolar protein sorting-associated protein	280	gi|348672102|gb|EGZ11922.1|hypothetical protein PHYSODRAFT_547810 [Phytophthora sojae]	EGZ11922	4.81767e-18	82	95.1301	63	52	comp93433_c0_seq1	0	0	0	0.2	0.2
comp93432_c0_seq1	atp-binding cassette superfamily	211	gi|301091276|ref|XP_002895826.1|ATP-binding Cassette (ABC) Superfamily [Phytophthora infestans T30-4] >gi|262096576|gb|EEY54628.1| ATP-binding Cassette (ABC) Superfamily [Phytophthora infestans T30-4]	XP_002895826	1.27899e-10	77	70.4774	68	53	comp93432_c0_seq1	0	0	0	0.29	0.29
comp93431_c0_seq1	heat shock protein partial	226	gi|371444811|gb|AEX30317.1|heat shock protein 70, partial [Codosiga botrytis]	AEX30317	4.76179e-29	96	131.724	75	72	comp93431_c0_seq1	0.27	0.27	0	0	0
comp93427_c0_seq1	hypothetical protein PDIG_46470	252	gi|425773779|gb|EKV12111.1|hypothetical protein PDIG_46470 [Penicillium digitatum PHI26] >gi|425782326|gb|EKV20244.1| hypothetical protein PDIP_18400 [Penicillium digitatum Pd1]	EKV12111	1.70552e-23	79	113.235	81	64	comp93427_c0_seq1	0	0	0	0	0
comp93426_c0_seq1	26s proteasome regulatory particle subunit	226	gi|169764070|ref|XP_001727935.1|26S proteasome regulatory subunit RPN8 [Aspergillus oryzae RIB40] >gi|238490061|ref|XP_002376268.1| 26S proteasome regulatory particle subunit Rpn8, putative [Aspergillus flavus NRRL3357] >gi|83770963|dbj|BAE61096.1| unnamed protein product [Aspergillus oryzae RIB40] >gi|220698656|gb|EED54996.1| 26S proteasome regulatory particle subunit Rpn8, putative [Aspergillus…	XP_001727935	1.53696e-27	89	126.716	74	66	comp93426_c0_seq1	0	0	0	0	0
comp93424_c0_seq1	hypothetical protein PHYSODRAFT_514382	267	gi|348673434|gb|EGZ13253.1|hypothetical protein PHYSODRAFT_514382 [Phytophthora sojae]	EGZ13253	2.06014e-16	70	89.7373	87	61	comp93424_c0_seq1	0	0	0	0	0.64
comp93423_c0_seq1	protein kinase, putative	296	gi|301111177|ref|XP_002904668.1|protein kinase, putative [Phytophthora infestans T30-4] >gi|262095985|gb|EEY54037.1| protein kinase, putative [Phytophthora infestans T30-4]	XP_002904668	5.43828e-09	58	65.0846	94	55	comp93423_c0_seq1	0	0	0.19	0	0.57
comp93422_c0_seq1	membrane bound c2 domain protein	230	gi|425773180|gb|EKV11549.1|hypothetical protein PDIP_55890 [Penicillium digitatum Pd1] >gi|425778783|gb|EKV16888.1| hypothetical protein PDIG_18040 [Penicillium digitatum PHI26]	EKV11549	8.92944e-36	97	154.066	76	74	comp93422_c0_seq1	0	0	0	0	0
comp93419_c0_seq1	tpa: calcium-dependent protein kinase family protein	259	gi|156398188|ref|XP_001638071.1|predicted protein [Nematostella vectensis] >gi|156225188|gb|EDO46008.1| predicted protein [Nematostella vectensis]	XP_001638071	6.0711e-08	59	61.6178	82	49	comp93419_c0_seq1	0.23	0	0.22	0	0.22
comp93417_c0_seq1	hypothetical protein PHYSODRAFT_559294	205	gi|348678723|gb|EGZ18540.1|hypothetical protein PHYSODRAFT_559294 [Phytophthora sojae]	EGZ18540	3.47836e-24	94	115.546	68	64	comp93417_c0_seq1	0	0	0	0.3	0.3
comp93415_c0_seq1	hypothetical protein PHYSODRAFT_354681	271	gi|348678873|gb|EGZ18690.1|hypothetical protein PHYSODRAFT_354681 [Phytophthora sojae]	EGZ18690	1.32293e-23	68	113.62	90	62	comp93415_c0_seq1	0	0	0.21	0.21	0.21
comp93414_c0_seq1	hect domain-containing	239	gi|301100802|ref|XP_002899490.1|Hect domain-containing protein, putative [Phytophthora infestans T30-4] >gi|262103798|gb|EEY61850.1| Hect domain-containing protein, putative [Phytophthora infestans T30-4]	XP_002899490	2.19236e-10	64	69.707	75	48	comp93414_c0_seq1	0	0	0	0	0.74
comp93409_c0_seq1	histone h2b	203	gi|156399465|ref|XP_001638522.1|predicted protein [Nematostella vectensis] >gi|156225643|gb|EDO46459.1| predicted protein [Nematostella vectensis]	XP_001638522	1.37232e-20	88	103.605	62	55	comp93409_c0_seq1	0	0	0	0	0
comp93404_c0_seq1	spfh domain band 7 family protein	244	gi|403356962|gb|EJY78090.1|hypothetical protein OXYTRI_24758 [Oxytricha trifallax] >gi|403377224|gb|EJY88603.1| hypothetical protein OXYTRI_00180 [Oxytricha trifallax]	EJY78090	1.72528e-07	60	60.077	83	50	comp93404_c0_seq1	0	0.24	0	0.24	0
comp93402_c0_seq1	ribonuclease iii	304	gi|348671015|gb|EGZ10836.1|hypothetical protein PHYSODRAFT_337611 [Phytophthora sojae]	EGZ10836	3.71667e-18	72	95.5153	88	64	comp93402_c0_seq1	0	0	0	0	0.55
comp9340_c0_seq1	t7-like mitochondrial dna helicase	646	gi|325185979|emb|CCA20483.1|twinkle protein putative [Albugo laibachii Nc14]	CCA20483	4.73257e-78	86	295.434	196	170	comp9340_c0_seq1	0	0	0	0.08	1.1
comp93399_c0_seq1	proton-dependent oligopeptide transporter family	218	gi|348668883|gb|EGZ08706.1|hypothetical protein PHYSODRAFT_249197 [Phytophthora sojae]	EGZ08706	1.89226e-06	76	56.6102	46	35	comp93399_c0_seq1	0	0	0	0	0.27
comp93396_c0_seq1	anaphase-promoting complex	237	gi|348688348|gb|EGZ28162.1|hypothetical protein PHYSODRAFT_554422 [Phytophthora sojae]	EGZ28162	5.72938e-35	94	151.369	78	74	comp93396_c0_seq1	0	0	0	0	0.5
comp93394_c0_seq1	hypothetical protein CULC22_00075	307	gi|337289692|ref|YP_004628713.1|hypothetical protein CULC22_00075 [Corynebacterium ulcerans BR-AD22] >gi|384514615|ref|YP_005709707.1| hypothetical protein CULC809_00072 [Corynebacterium ulcerans 809] >gi|334695816|gb|AEG80613.1| hypothetical protein CULC809_00072 [Corynebacterium ulcerans 809] >gi|334697998|gb|AEG82794.1| hypothetical protein CULC22_00075 [Corynebacterium ulcerans BR-AD22]	YP_004628713	3.84615e-15	59	85.5001	86	51	comp93394_c0_seq1	0	0.18	0.18	0	0
comp93393_c0_seq1	atp-binding cassette	201	gi|325184621|emb|CCA19113.1|ATPbinding cassette protein putative [Albugo laibachii Nc14]	CCA19113	5.97225e-24	93	114.775	66	62	comp93393_c0_seq1	0	0	0.31	0	0.3
comp93392_c0_seq1	hypothetical protein NEMVEDRAFT_v1g224272	415	gi|156333027|ref|XP_001619350.1|hypothetical protein NEMVEDRAFT_v1g224272 [Nematostella vectensis] >gi|156202369|gb|EDO27250.1| predicted protein [Nematostella vectensis]	XP_001619350	3.47644e-08	46	62.3882	139	65	comp93392_c0_seq1	0	0	0.25	0.13	0.26
comp93391_c0_seq1	glutathione reductase	228	gi|167536640|ref|XP_001749991.1|hypothetical protein [Monosiga brevicollis MX1] >gi|163771501|gb|EDQ85166.1| predicted protein [Monosiga brevicollis MX1]	XP_001749991	2.44558e-25	87	119.398	74	65	comp93391_c0_seq1	0	0	0	0	0.26
comp93390_c0_seq1	serine threonine protein kinase	204	gi|301114501|ref|XP_002999020.1|serine/threonine protein kinase [Phytophthora infestans T30-4] >gi|262111114|gb|EEY69166.1| serine/threonine protein kinase [Phytophthora infestans T30-4]	XP_002999020	1.32484e-15	68	87.0409	67	46	comp93390_c0_seq1	0	0	0	0	0.6
comp9339_c0_seq1	coiled-coil domain-containing protein 93	1330	gi|348668672|gb|EGZ08496.1|hypothetical protein PHYSODRAFT_527281 [Phytophthora sojae]	EGZ08496	2.714e-91	71	341.273	378	271	comp9339_c0_seq1	0	0	0.07	0	1.55
comp93388_c0_seq1	conserved hypothetical protein	207	gi|301091235|ref|XP_002895807.1|conserved hypothetical protein [Phytophthora infestans T30-4] >gi|262096614|gb|EEY54666.1| conserved hypothetical protein [Phytophthora infestans T30-4]	XP_002895807	8.02968e-05	80	51.2174	41	33	comp93388_c0_seq1	0	0	0.29	0	0.29
comp93387_c0_seq1	class i alpha-mannosidase	281	gi|425780868|gb|EKV18863.1|Class I alpha-mannosidase [Penicillium digitatum Pd1]	EKV18863	2.54273e-35	90	152.525	92	83	comp93387_c0_seq1	0	0	0	0	0
comp93386_c0_seq1	conserved hypothetical protein	389	gi|301117478|ref|XP_002906467.1|conserved hypothetical protein [Phytophthora infestans T30-4] >gi|262107816|gb|EEY65868.1| conserved hypothetical protein [Phytophthora infestans T30-4]	XP_002906467	1.95495e-35	67	152.91	130	88	comp93386_c0_seq1	0	0	0	0	0.55
comp93384_c0_seq1	hypothetical protein PHYSODRAFT_312945	263	gi|348680341|gb|EGZ20157.1|hypothetical protein PHYSODRAFT_312945 [Phytophthora sojae]	EGZ20157	3.63234e-29	88	132.109	87	77	comp93384_c0_seq1	0	0	0	0	0.65
comp93381_c0_seq1	predicted protein	257	gi|290993214|ref|XP_002679228.1|predicted protein [Naegleria gruberi] >gi|284092844|gb|EFC46484.1| predicted protein [Naegleria gruberi]	XP_002679228	2.21903e-26	100	122.865	85	85	comp93381_c0_seq1	0	0	0	0.22	0.45
comp9338_c0_seq1	40s ribosomal protein s10	274	gi|121543777|gb|ABM55558.1|putative ribosomal protein S10 [Maconellicoccus hirsutus]	ABM55558	3.36419e-27	81	125.561	90	73	comp9338_c0_seq1	0	0	0	0.21	0.62
comp93378_c0_seq1	calpain-like protein	297	gi|255932507|ref|XP_002557810.1|Pc12g09850 [Penicillium chrysogenum Wisconsin 54-1255] >gi|211582429|emb|CAP80612.1| Pc12g09850 [Penicillium chrysogenum Wisconsin 54-1255]	XP_002557810	1.41791e-41	95	173.326	97	93	comp93378_c0_seq1	0	0	0	0	0
comp93376_c0_seq1	60s acidic ribosomal protein	216	gi|290994995|ref|XP_002680117.1|60S acidic ribosomal protein [Naegleria gruberi] >gi|284093736|gb|EFC47373.1| 60S acidic ribosomal protein [Naegleria gruberi]	XP_002680117	1.00205e-23	98	114.005	55	54	comp93376_c0_seq1	0	0	0	0	0.56
comp93375_c0_seq1	ubiquitin activating enzyme subunit appbp1	203	gi|290989762|ref|XP_002677506.1|ubiquitin activating enzyme subunit APPBP1 [Naegleria gruberi] >gi|284091114|gb|EFC44762.1| ubiquitin activating enzyme subunit APPBP1 [Naegleria gruberi]	XP_002677506	8.57578e-31	100	137.502	67	67	comp93375_c0_seq1	0	0	0	0	0.3
comp93374_c0_seq1	k antiporter p-type alpha subunit family protein	264	gi|340504392|gb|EGR30839.1|K antiporter P-type alpha subunit family protein, putative [Ichthyophthirius multifiliis]	EGR30839	1.34002e-15	65	87.0409	87	57	comp93374_c0_seq1	0	0	0	0.43	0
comp93371_c0_seq1	angio-associated migratory cell protein	228	gi|301118598|ref|XP_002907027.1|angio-associated migratory cell protein [Phytophthora infestans T30-4] >gi|262108376|gb|EEY66428.1| angio-associated migratory cell protein [Phytophthora infestans T30-4]	XP_002907027	2.13747e-29	89	132.88	73	65	comp93371_c0_seq1	0	0	0	0	0.78
comp93370_c0_seq1	40s ribosomal protein sa	224	gi|291244299|ref|XP_002742035.1|PREDICTED: ribosomal protein SA-like [Saccoglossus kowalevskii]	XP_002742035	1.17681e-27	89	127.102	74	66	comp93370_c0_seq1	0	0.27	0	0	0.27
comp9337_c0_seq1	leucine zipper protein	307	gi|290983335|ref|XP_002674384.1|predicted protein [Naegleria gruberi] >gi|284087974|gb|EFC41640.1| predicted protein [Naegleria gruberi]	XP_002674384	1.18024e-48	97	196.823	103	100	comp9337_c0_seq1	0	0	0	0.18	0.54
comp93368_c0_seq1	nadh dehydrogenase	239	gi|115449641|ref|NP_001048516.1|Os02g0816800 [Oryza sativa Japonica Group] >gi|47847737|dbj|BAD21515.1| putative NADH dehydrogenase [Oryza sativa Japonica Group] >gi|47848189|dbj|BAD22016.1| putative NADH dehydrogenase [Oryza sativa Japonica Group] >gi|113538047|dbj|BAF10430.1| Os02g0816800 [Oryza sativa Japonica Group]	NP_001048516	1.37321e-12	67	77.0258	78	53	comp93368_c0_seq1	0	0	0	0	0.49
comp93365_c0_seq1	protein kinase	300	gi|348690161|gb|EGZ29975.1|hypothetical protein PHYSODRAFT_553039 [Phytophthora sojae]	EGZ29975	1.41936e-25	76	120.168	99	76	comp93365_c0_seq1	0.19	0	0	0	0.37
comp93364_c0_seq1	conserved hypothetical protein	223	gi|301096271|ref|XP_002897233.1|conserved hypothetical protein [Phytophthora infestans T30-4] >gi|262107318|gb|EEY65370.1| conserved hypothetical protein [Phytophthora infestans T30-4]	XP_002897233	5.70225e-06	56	55.0694	71	40	comp93364_c0_seq1	0	0	0	0	0.53
comp9336_c0_seq1	calcineurin a	317	gi|290983092|ref|XP_002674263.1|predicted protein [Naegleria gruberi] >gi|284087852|gb|EFC41519.1| predicted protein [Naegleria gruberi]	XP_002674263	1.16596e-59	100	233.417	105	105	comp9336_c0_seq1	0	0	0	0.35	0.52
comp93359_c0_seq1	glycoside hydrolase family protein	220	gi|339021774|ref|ZP_08645764.1|Alpha-glucosidase [Acetobacter tropicalis NBRC 101654] >gi|338751210|dbj|GAA09068.1| Alpha-glucosidase [Acetobacter tropicalis NBRC 101654]	ZP_08645764	9.39912e-09	60	64.3142	71	43	comp93359_c0_seq1	0	0	0	0	0.54
comp93357_c0_seq1	t-complex protein 1 subunit delta	289	gi|392884292|gb|AFM90978.1|T-complex protein 1 subunit delta [Callorhinchus milii]	AFM90978	1.43148e-33	88	146.747	94	83	comp93357_c0_seq1	0	0.2	0.19	0.19	0
comp93356_c0_seq1	exported protein	261	gi|414173239|ref|ZP_11428002.1|hypothetical protein HMPREF9695_01648 [Afipia broomeae ATCC 49717] >gi|410891891|gb|EKS39687.1| hypothetical protein HMPREF9695_01648 [Afipia broomeae ATCC 49717]	ZP_11428002	6.382e-42	100	174.481	87	87	comp93356_c0_seq1	0	0	0	0	0
comp93351_c0_seq1	hypothetical protein PHYSODRAFT_333917	217	gi|348675887|gb|EGZ15705.1|hypothetical protein PHYSODRAFT_333917 [Phytophthora sojae]	EGZ15705	3.21276e-22	86	108.997	72	62	comp93351_c0_seq1	0	0	0	0	0.55
comp9335_c0_seq1	ubiquitin carboxyl-terminal	243	gi|348690828|gb|EGZ30642.1|hypothetical protein PHYSODRAFT_349574 [Phytophthora sojae]	EGZ30642	4.68751e-13	64	78.5666	84	54	comp9335_c0_seq1	0	0	0	0	0.48
comp93348_c0_seq1	p-loop containing nucleoside triphosphate hydrolase protein	330	gi|390600212|gb|EIN09607.1|P-loop containing nucleoside triphosphate hydrolase protein [Punctularia strigosozonata HHB-11173 SS5]	EIN09607	2.95104e-15	61	85.8853	110	68	comp93348_c0_seq1	0	0	0	0	0.83
comp93345_c0_seq1	pre-rrna-processing protein esf2	201	gi|301118671|ref|XP_002907063.1|pre-rRNA-processing protein ESF2 [Phytophthora infestans T30-4] >gi|262105575|gb|EEY63627.1| pre-rRNA-processing protein ESF2 [Phytophthora infestans T30-4]	XP_002907063	8.5957e-23	96	110.923	61	59	comp93345_c0_seq1	0	0	0	0	0.61
comp93344_c0_seq1	hypothetical protein PHYSODRAFT_540988	369	gi|348686655|gb|EGZ26470.1|hypothetical protein PHYSODRAFT_540988 [Phytophthora sojae]	EGZ26470	5.50174e-14	62	81.6481	128	80	comp93344_c0_seq1	0	0	0	0	0.59
comp93342_c0_seq1	hypothetical protein PHYSODRAFT_522260	294	gi|348669774|gb|EGZ09596.1|hypothetical protein PHYSODRAFT_522260 [Phytophthora sojae]	EGZ09596	8.67341e-23	77	110.923	96	74	comp93342_c0_seq1	0	0	0	0	0.57
comp9334_c0_seq1	ubiquitin-like protein 1	241	gi|403162352|ref|XP_003322582.2|ubiquitin-like protein 1 [Puccinia graminis f. sp. tritici CRL 75-36-700-3] >gi|375172571|gb|EFP78163.2| ubiquitin-like protein 1 [Puccinia graminis f. sp. tritici CRL 75-36-700-3]	XP_003322582	2.34234e-12	69	76.2554	75	52	comp9334_c0_seq1	0	0	0	0.48	1.94
comp93338_c0_seq1	flagellar hook-length control protein	240	gi|409405868|ref|ZP_11254330.1|flagellar hook-length control protein [Herbaspirillum sp. GW103] >gi|386434417|gb|EIJ47242.1| flagellar hook-length control protein [Herbaspirillum sp. GW103]	ZP_11254330	5.97037e-08	81	61.6178	60	49	comp93338_c0_seq1	0	0	0	0	0.24
comp93337_c0_seq1	hypothetical protein DFA_04030	219	gi|328870161|gb|EGG18536.1|hypothetical protein DFA_04030 [Dictyostelium fasciculatum]	EGG18536	7.44737e-06	61	54.6842	63	39	comp93337_c0_seq1	0	0	0	0	0.27
comp93331_c0_seq1	rho family gtpase	244	gi|387219057|gb|AFJ69237.1|Ras-related C3 botulinum toxin substrate 1 [Nannochloropsis gaditana CCMP526]	AFJ69237	2.17239e-18	81	96.2857	60	49	comp93331_c0_seq1	0	0	0	0	0.24
comp93330_c0_seq1	Piso0_001502	317	gi|359465019|emb|CCE88724.1|Piso0_001502 [Millerozyma farinosa CBS 7064]	CCE88724	2.13971e-37	84	159.458	96	81	comp93330_c0_seq1	0	0	0	0	0.52
comp9333_c0_seq1	protease inhibitor 4	404	gi|348684811|gb|EGZ24626.1|hypothetical protein PHYSODRAFT_284951 [Phytophthora sojae]	EGZ24626	2.51646e-14	67	82.8037	88	59	comp9333_c0_seq1	0	0	0	0.26	0.79
comp93329_c0_seq1	Pc22g26070	256	gi|255951428|ref|XP_002566481.1|Pc22g26070 [Penicillium chrysogenum Wisconsin 54-1255] >gi|211593498|emb|CAP99895.1| Pc22g26070 [Penicillium chrysogenum Wisconsin 54-1255]	XP_002566481	4.60556e-40	91	168.318	85	78	comp93329_c0_seq1	0	0	0	0	0
comp93326_c0_seq1	hypothetical protein PHYSODRAFT_518762	275	gi|348671499|gb|EGZ11320.1|hypothetical protein PHYSODRAFT_518762 [Phytophthora sojae]	EGZ11320	9.44732e-22	76	107.457	88	67	comp93326_c0_seq1	0	0	0	0	0.62
comp93325_c0_seq1	transient receptor potential ca2 channel (trp-cc) family protein	216	gi|301112493|ref|XP_002998017.1|transmembrane protein, putative [Phytophthora infestans T30-4] >gi|262112311|gb|EEY70363.1| transmembrane protein, putative [Phytophthora infestans T30-4]	XP_002998017	2.45993e-22	83	109.383	71	59	comp93325_c0_seq1	0	0	0	0	0.56
comp93322_c0_seq1	protein phosphatase 2a scaffold subunit	218	gi|281210987|gb|EFA85153.1|protein phosphatase 2A scaffold subunit [Polysphondylium pallidum PN500]	EFA85153	6.4585e-31	97	137.887	72	70	comp93322_c0_seq1	0	0	0	0	0.27
comp93321_c0_seq1	probable sulfite mitochondrial-like	285	gi|348672279|gb|EGZ12099.1|hypothetical protein PHYSODRAFT_250369 [Phytophthora sojae]	EGZ12099	1.21512e-37	88	160.229	95	84	comp93321_c0_seq1	0	0	0	0.2	0.4
comp93320_c0_seq1	s60 ribosomal protein l18a	277	gi|299472067|emb|CBN79653.1|ribosomal protein L18 [Ectocarpus siliculosus]	CBN79653	8.24698e-18	74	94.3597	81	60	comp93320_c0_seq1	0	0.21	0	0.2	0.21
comp93317_c0_seq1	cystathionine gamma-	271	gi|348689155|gb|EGZ28969.1|hypothetical protein PHYSODRAFT_552553 [Phytophthora sojae]	EGZ28969	1.79429e-20	73	103.219	90	66	comp93317_c0_seq1	0	0	0	0	0.63
comp93314_c0_seq1	hypothetical protein PHYSODRAFT_313351	207	gi|348681065|gb|EGZ20881.1|hypothetical protein PHYSODRAFT_313351 [Phytophthora sojae]	EGZ20881	4.26187e-14	78	82.0333	65	51	comp93314_c0_seq1	0	0	0	0	0.59
comp93313_c0_seq1	conserved hypothetical protein	217	gi|301114207|ref|XP_002998873.1|conserved hypothetical protein [Phytophthora infestans T30-4] >gi|262110967|gb|EEY69019.1| conserved hypothetical protein [Phytophthora infestans T30-4]	XP_002998873	1.40007e-09	81	67.0106	54	44	comp93313_c0_seq1	0	0	0	0	0.55
comp93312_c0_seq1	peptidyl-prolyl cis-trans isomerase d	257	gi|119498027|ref|XP_001265771.1|peptidyl-prolyl cis-trans isomerase Cpr7, putative [Neosartorya fischeri NRRL 181] >gi|119413935|gb|EAW23874.1| peptidyl-prolyl cis-trans isomerase Cpr7, putative [Neosartorya fischeri NRRL 181]	XP_001265771	4.62697e-24	93	115.161	66	62	comp93312_c0_seq1	0	0	0	0	0
comp93310_c0_seq1	protein kinase	216	gi|425772089|gb|EKV10512.1|Protein kinase [Penicillium digitatum Pd1] >gi|425777366|gb|EKV15544.1| Protein kinase C, putative [Penicillium digitatum PHI26]	EKV10512	1.26173e-34	100	150.214	71	71	comp93310_c0_seq1	0	0	0	0	0
comp93306_c0_seq1	hypothetical protein PHYSODRAFT_515268	257	gi|348672573|gb|EGZ12393.1|hypothetical protein PHYSODRAFT_515268 [Phytophthora sojae]	EGZ12393	8.18633e-13	58	77.7962	92	54	comp93306_c0_seq1	0	0	0	0	0.22
comp93303_c0_seq1	dynein intermediate chain 2	240	gi|348689015|gb|EGZ28829.1|hypothetical protein PHYSODRAFT_470453 [Phytophthora sojae]	EGZ28829	8.51251e-39	98	164.081	80	79	comp93303_c0_seq1	0	0	0.24	0	0.24
comp93300_c0_seq1	flavonoid 3-	262	gi|255564679|ref|XP_002523334.1|flavonoid 3-hydroxylase, putative [Ricinus communis] >gi|223537422|gb|EEF39050.1| flavonoid 3-hydroxylase, putative [Ricinus communis]	XP_002523334	9.55879e-30	84	134.035	88	74	comp93300_c0_seq1	0	0.44	0.22	0	0
comp9330_c0_seq1	phospholipid hydroperoxide glutathione	991	gi|301093847|ref|XP_002997768.1|phospholipid hydroperoxide glutathione peroxidase, putative [Phytophthora infestans T30-4] >gi|262109854|gb|EEY67906.1| phospholipid hydroperoxide glutathione peroxidase, putative [Phytophthora infestans T30-4]	XP_002997768	1.63053e-81	70	308.145	267	188	comp9330_c0_seq1	0.1	0	0.15	0.39	0.9
comp933_c0_seq1	cyclin-L1, putative	296	gi|301115704|ref|XP_002905581.1|cyclin-L1, putative [Phytophthora infestans T30-4] >gi|262110370|gb|EEY68422.1| cyclin-L1, putative [Phytophthora infestans T30-4]	XP_002905581	3.89733e-07	54	58.9214	97	53	comp933_c0_seq1	0	0	0	0	0.95
comp93299_c0_seq1	hypothetical protein CHGG_02844	271	gi|116207102|ref|XP_001229360.1|hypothetical protein CHGG_02844 [Chaetomium globosum CBS 148.51] >gi|88183441|gb|EAQ90909.1| hypothetical protein CHGG_02844 [Chaetomium globosum CBS 148.51]	XP_001229360	4.85244e-42	97	174.866	89	87	comp93299_c0_seq1	0	0	0	0	0
comp93295_c0_seq1	phosphatidylserine decarboxylase 1 precursor	203	gi|348666823|gb|EGZ06649.1|hypothetical protein PHYSODRAFT_529613 [Phytophthora sojae]	EGZ06649	8.32561e-18	88	94.3597	59	52	comp93295_c0_seq1	0	0	0	0	0.6
comp93293_c0_seq1	dnak protein	206	gi|118358030|ref|XP_001012263.1|dnaK protein [Tetrahymena thermophila] >gi|89294030|gb|EAR92018.1| dnaK protein [Tetrahymena thermophila SB210]	XP_001012263	4.1184e-17	91	92.0485	68	62	comp93293_c0_seq1	0	0	0	0.29	0.3
comp9329_c0_seq1	actin-binding rho-activating protein	311	gi|326428896|gb|EGD74466.1|hypothetical protein PTSG_05830 [Salpingoeca sp. ATCC 50818]	EGD74466	3.69808e-10	63	68.9366	92	58	comp9329_c0_seq1	0	0	0	0	0.36
comp93287_c0_seq1	5 -amp-activated protein kinase subunit gamma-1	217	gi|77736645|ref|NP_001029999.1|5'-AMP-activated protein kinase subunit gamma-1 [Gallus gallus] >gi|72385301|gb|AAZ67908.1| 5'-AMP-activated protein kinase gamma-1 non-catalytic subunit variant 2 [Gallus gallus]	NP_001029999	2.80149e-34	100	149.058	72	72	comp93287_c0_seq1	0	0	0	0	0
comp93285_c0_seq1	hypothetical protein PHYSODRAFT_333917	225	gi|348675887|gb|EGZ15705.1|hypothetical protein PHYSODRAFT_333917 [Phytophthora sojae]	EGZ15705	3.42839e-11	65	72.4034	75	49	comp93285_c0_seq1	0	0	0	0	0.53
comp93283_c0_seq1	nuclear pore complex protein nup155	212	gi|301111976|ref|XP_002905067.1|nuclear pore complex protein Nup155 [Phytophthora infestans T30-4] >gi|262095397|gb|EEY53449.1| nuclear pore complex protein Nup155 [Phytophthora infestans T30-4]	XP_002905067	2.74427e-13	73	79.337	75	55	comp93283_c0_seq1	0	0	0	0	0.57
comp93278_c0_seq1	rrna assembly protein	323	gi|255938969|ref|XP_002560254.1|Pc15g00270 [Penicillium chrysogenum Wisconsin 54-1255] >gi|211584876|emb|CAP82913.1| Pc15g00270 [Penicillium chrysogenum Wisconsin 54-1255]	XP_002560254	1.73344e-47	94	192.971	107	101	comp93278_c0_seq1	0	0	0	0	0
comp93275_c0_seq1	alternative mitochondrial precursor	230	gi|32959910|emb|CAE11918.1|alternative oxidase [Pythium aphanidermatum]	CAE11918	7.32171e-30	100	134.42	76	76	comp93275_c0_seq1	0	0	0	0.26	0.26
comp93274_c0_seq1	cellulose synthase 2	264	gi|374429676|gb|AEZ51038.1|cellulose synthase 2 [Pythium aphanidermatum]	AEZ51038	2.51835e-14	95	82.8037	41	39	comp93274_c0_seq1	0	0.22	0	0	0.43
comp93273_c0_seq1	ion channel	233	gi|301105783|ref|XP_002901975.1|ion channel, putative [Phytophthora infestans T30-4] >gi|262099313|gb|EEY57365.1| ion channel, putative [Phytophthora infestans T30-4]	XP_002901975	3.17257e-25	95	119.013	65	62	comp93273_c0_seq1	0	0	0	0	0.51
comp93271_c0_seq1	hypothetical protein PHYSODRAFT_473280	222	gi|348689364|gb|EGZ29178.1|hypothetical protein PHYSODRAFT_473280 [Phytophthora sojae]	EGZ29178	2.55109e-06	68	56.225	51	35	comp93271_c0_seq1	0	0	0	0.27	0.27
comp93270_c0_seq1	protein phosphatase	233	gi|348690906|gb|EGZ30720.1|hypothetical protein PHYSODRAFT_470348 [Phytophthora sojae]	EGZ30720	9.88513e-19	74	97.4413	77	57	comp93270_c0_seq1	0	0	0	0	0.51
comp93269_c0_seq1	atp-dependent rna	210	gi|301109265|ref|XP_002903713.1|ATP-dependent RNA helicase, putative [Phytophthora infestans T30-4] >gi|262096716|gb|EEY54768.1| ATP-dependent RNA helicase, putative [Phytophthora infestans T30-4]	XP_002903713	8.82803e-12	64	74.3294	70	45	comp93269_c0_seq1	0	0	0	0	0.29
comp93268_c0_seq1	fg-gap repeat domain-containing protein	230	gi|358375424|dbj|GAA92006.1|hypothetical protein AKAW_10120 [Aspergillus kawachii IFO 4308]	GAA92006	1.74673e-23	77	113.235	75	58	comp93268_c0_seq1	0	0	0	0	0
comp93267_c0_seq1	-like helicase 1	212	gi|291001005|ref|XP_002683069.1|predicted protein [Naegleria gruberi] >gi|284096698|gb|EFC50325.1| predicted protein [Naegleria gruberi]	XP_002683069	1.22615e-29	98	133.65	70	69	comp93267_c0_seq1	0	0	0	0.28	0.28
comp93266_c0_seq1	hypothetical protein PHYSODRAFT_519973	217	gi|348671052|gb|EGZ10873.1|hypothetical protein PHYSODRAFT_519973 [Phytophthora sojae]	EGZ10873	9.4225e-06	55	54.299	78	43	comp93266_c0_seq1	0	0	0.55	0	0
comp93263_c0_seq1	hypothetical protein PHYSODRAFT_503509	267	gi|348677014|gb|EGZ16831.1|hypothetical protein PHYSODRAFT_503509 [Phytophthora sojae]	EGZ16831	5.98022e-24	77	114.775	88	68	comp93263_c0_seq1	0	0	0	0	0.43
comp93262_c0_seq1	major vault protein-alpha	249	gi|330840297|ref|XP_003292154.1|major vault protein-alpha [Dictyostelium purpureum] >gi|325077609|gb|EGC31310.1| major vault protein-alpha [Dictyostelium purpureum]	XP_003292154	4.3521e-27	83	125.176	81	68	comp93262_c0_seq1	0	0	0	0.23	0.47
comp93261_c0_seq1	thrombospondin-like protein	228	gi|348671514|gb|EGZ11335.1|hypothetical protein PHYSODRAFT_518839 [Phytophthora sojae]	EGZ11335	3.30185e-14	66	82.4185	72	48	comp93261_c0_seq1	0	0	0	0	0.78
comp93260_c0_seq1	hect e3 ubiquitin	243	gi|325185040|emb|CCA19532.1|HECT E3 ubiquitin ligase putative [Albugo laibachii Nc14]	CCA19532	1.5026e-35	95	153.295	80	76	comp93260_c0_seq1	0	0	0	0	0.48
comp93259_c0_seq1	seryl-trna synthetase	373	gi|281206264|gb|EFA80453.1|seryl-tRNA synthetase [Polysphondylium pallidum PN500]	EFA80453	1.42257e-49	86	199.904	120	104	comp93259_c0_seq1	0.15	0	0	0.29	0.14
comp93256_c0_seq1	signal recognition particle 54 kda protein srp54	238	gi|145514351|ref|XP_001443086.1|hypothetical protein [Paramecium tetraurelia strain d4-2] >gi|124410447|emb|CAK75689.1| unnamed protein product [Paramecium tetraurelia]	XP_001443086	4.12504e-17	84	92.0485	76	64	comp93256_c0_seq1	0	0.25	0	0.25	0
comp93255_c0_seq1	related to exo1-exonuclease which interacts with msh2p	210	gi|301103478|ref|XP_002900825.1|exonuclease 1, putative [Phytophthora infestans T30-4] >gi|262101580|gb|EEY59632.1| exonuclease 1, putative [Phytophthora infestans T30-4]	XP_002900825	1.61044e-21	86	106.686	68	59	comp93255_c0_seq1	0	0	0	0	0.29
comp93252_c0_seq1	60s ribosome biogenesis protein	236	gi|119497343|ref|XP_001265430.1|60S ribosome biogenesis protein Brx1, putative [Neosartorya fischeri NRRL 181] >gi|119413592|gb|EAW23533.1| 60S ribosome biogenesis protein Brx1, putative [Neosartorya fischeri NRRL 181]	XP_001265430	8.0219e-37	98	157.532	78	77	comp93252_c0_seq1	0	0	0	0	0
comp93247_c0_seq1	transmembrane protein, putative	352	gi|301114583|ref|XP_002999061.1|transmembrane protein, putative [Phytophthora infestans T30-4] >gi|262111155|gb|EEY69207.1| transmembrane protein, putative [Phytophthora infestans T30-4]	XP_002999061	6.41837e-10	61	68.1662	102	63	comp93247_c0_seq1	0	0	0	0	0.62
comp93246_c0_seq1	serine protease family	317	gi|348683497|gb|EGZ23312.1|subtilisin serine protease [Phytophthora sojae]	EGZ23312	9.93935e-35	81	150.599	105	86	comp93246_c0_seq1	0	0	0	0	0.17
comp93244_c0_seq1	conserved hypothetical protein	223	gi|301115632|ref|XP_002905545.1|conserved hypothetical protein [Phytophthora infestans T30-4] >gi|262110334|gb|EEY68386.1| conserved hypothetical protein [Phytophthora infestans T30-4]	XP_002905545	7.64556e-19	89	97.8265	59	53	comp93244_c0_seq1	0	0	0.27	0.27	0
comp93243_c0_seq1	elongation factor 2b	283	gi|391339548|ref|XP_003744110.1|PREDICTED: elongation factor 2-like [Metaseiulus occidentalis]	XP_003744110	8.13165e-42	94	174.096	94	89	comp93243_c0_seq1	0.2	0	0.2	0	0.2
comp93241_c0_seq1	major facilitator superfamily	354	gi|348677133|gb|EGZ16950.1|hypothetical protein PHYSODRAFT_330991 [Phytophthora sojae]	EGZ16950	5.23839e-20	56	101.679	133	75	comp93241_c0_seq1	0	0	0	0	0.46
comp9324_c0_seq1	eukaryotic translation initiation factor 4 gamma	1080	gi|348681632|gb|EGZ21448.1|hypothetical protein PHYSODRAFT_491686 [Phytophthora sojae]	EGZ21448	6.23433e-61	63	239.965	315	200	comp9324_c0_seq1	0	0	0	0	0.82
comp93239_c0_seq1	rna-binding protein 25	210	gi|112789905|gb|ABI21590.1|hypothetical protein [uncultured organism]	ABI21590	7.75936e-08	59	61.2326	69	41	comp93239_c0_seq1	0	0	0	0	0
comp93236_c0_seq1	serine protease family	264	gi|348683299|gb|EGZ23114.1|hypothetical protein PHYSODRAFT_483478 [Phytophthora sojae]	EGZ23114	2.07215e-08	73	63.1586	56	41	comp93236_c0_seq1	0	0	0	0	0.65
comp93233_c0_seq1	atp-binding cassette superfamily	289	gi|301095389|ref|XP_002896795.1|ATP-binding Cassette (ABC) Superfamily [Phytophthora infestans T30-4] >gi|262108678|gb|EEY66730.1| ATP-binding Cassette (ABC) Superfamily [Phytophthora infestans T30-4]	XP_002896795	1.885e-17	67	93.2041	95	64	comp93233_c0_seq1	0	0	0	0	0.58
comp93231_c0_seq1	40s ribosomal protein s8	202	gi|403368967|gb|EJY84320.1|40S ribosomal protein S8-2 [Oxytricha trifallax]	EJY84320	8.5957e-23	98	110.923	57	56	comp93231_c0_seq1	0	0	0	0.3	0
comp93230_c0_seq1	translocon-associated alpha subunit	203	gi|290998475|ref|XP_002681806.1|translocon-associated protein, alpha subunit [Naegleria gruberi] >gi|284095431|gb|EFC49062.1| translocon-associated protein, alpha subunit [Naegleria gruberi]	XP_002681806	3.99285e-20	100	102.064	66	66	comp93230_c0_seq1	0	0	0	0.3	0.3
comp93229_c0_seq1	phosphatidylinositol kinase (pik-g3)	271	gi|301109831|ref|XP_002903996.1|phosphatidylinositol kinase (PIK-G3) [Phytophthora infestans T30-4] >gi|262096999|gb|EEY55051.1| phosphatidylinositol kinase (PIK-G3) [Phytophthora infestans T30-4]	XP_002903996	8.6452e-07	57	57.7658	61	35	comp93229_c0_seq1	0	0	0	0.42	0.21
comp93228_c0_seq1	predicted protein	230	gi|290997740|ref|XP_002681439.1|predicted protein [Naegleria gruberi] >gi|284095063|gb|EFC48695.1| predicted protein [Naegleria gruberi]	XP_002681439	1.93572e-14	90	83.1889	64	58	comp93228_c0_seq1	0	0	0	0	0.51
comp93226_c0_seq1	conserved hypothetical protein	203	gi|301121818|ref|XP_002908636.1|conserved hypothetical protein [Phytophthora infestans T30-4] >gi|262103667|gb|EEY61719.1| conserved hypothetical protein [Phytophthora infestans T30-4]	XP_002908636	2.27254e-07	60	59.6918	64	39	comp93226_c0_seq1	0	0	0	0	0.3
comp93225_c0_seq1	hypothetical protein CHGG_03262	281	gi|116207938|ref|XP_001229778.1|hypothetical protein CHGG_03262 [Chaetomium globosum CBS 148.51] >gi|88183859|gb|EAQ91327.1| hypothetical protein CHGG_03262 [Chaetomium globosum CBS 148.51]	XP_001229778	1.49069e-35	100	153.295	74	74	comp93225_c0_seq1	0	0	0	0	0
comp93224_c0_seq1	conserved hypothetical protein	217	gi|325184649|emb|CCA19141.1|conserved hypothetical protein [Albugo laibachii Nc14]	CCA19141	1.11047e-14	77	83.9593	63	49	comp93224_c0_seq1	0	0	0	0	0.28
comp93222_c0_seq1	ribosomal rna methyltransferase nop2-like protein	241	gi|348690059|gb|EGZ29873.1|hypothetical protein PHYSODRAFT_476935 [Phytophthora sojae]	EGZ29873	1.04058e-36	98	157.147	80	79	comp93222_c0_seq1	0	0	0	0	0.49
comp93221_c0_seq1	conserved hypothetical protein	279	gi|301094447|ref|XP_002896329.1|conserved hypothetical protein [Phytophthora infestans T30-4] >gi|262109614|gb|EEY67666.1| conserved hypothetical protein [Phytophthora infestans T30-4]	XP_002896329	1.23235e-13	65	80.4925	73	48	comp93221_c0_seq1	0	0	0	0	0.41
comp93219_c0_seq1	conserved hypothetical protein	208	gi|301102390|ref|XP_002900282.1|conserved hypothetical protein [Phytophthora infestans T30-4] >gi|262102023|gb|EEY60075.1| conserved hypothetical protein [Phytophthora infestans T30-4]	XP_002900282	7.26254e-06	70	54.6842	58	41	comp93219_c0_seq1	0	0	0	0	0.58
comp93218_c0_seq1	dead deah box rna	225	gi|301117296|ref|XP_002906376.1|DEAD/DEAH box RNA helicase, putative [Phytophthora infestans T30-4] >gi|262107725|gb|EEY65777.1| DEAD/DEAH box RNA helicase, putative [Phytophthora infestans T30-4]	XP_002906376	3.2122e-17	78	92.4337	73	57	comp93218_c0_seq1	0	0	0	0.26	0.26
comp93217_c0_seq1	conserved hypothetical protein	232	gi|301120268|ref|XP_002907861.1|conserved hypothetical protein [Phytophthora infestans T30-4] >gi|262102892|gb|EEY60944.1| conserved hypothetical protein [Phytophthora infestans T30-4]	XP_002907861	6.01103e-08	63	61.6178	66	42	comp93217_c0_seq1	0	0	0	0	0.76
comp93216_c0_seq1	atpdependent helicase	239	gi|348677954|gb|EGZ17771.1|hypothetical protein PHYSODRAFT_560281 [Phytophthora sojae]	EGZ17771	2.11365e-21	85	106.301	69	59	comp93216_c0_seq1	0	0	0	0	0.49
comp93213_c0_seq1	alanine-trna ligase	246	gi|348665222|gb|EGZ05054.1|hypothetical protein PHYSODRAFT_534864 [Phytophthora sojae]	EGZ05054	5.33838e-25	81	118.242	87	71	comp93213_c0_seq1	0	0	0	0	0.71
comp9321_c0_seq1	peptidyl-prolyl cis-trans	245	gi|348677302|gb|EGZ17119.1|hypothetical protein PHYSODRAFT_354542 [Phytophthora sojae]	EGZ17119	1.55323e-24	90	116.701	71	64	comp9321_c0_seq1	0	0	0	0.47	0.48
comp93208_c0_seq1	hypothetical protein PHYSODRAFT_328767	314	gi|348680867|gb|EGZ20683.1|hypothetical protein PHYSODRAFT_328767 [Phytophthora sojae]	EGZ20683	6.94861e-09	71	64.6994	69	49	comp93208_c0_seq1	0	0	0	0	0.53
comp93207_c0_seq1	aael017480- partial	221	gi|189502738|ref|YP_001958455.1|hypothetical protein Aasi_1435 [Candidatus Amoebophilus asiaticus 5a2] >gi|189498179|gb|ACE06726.1| hypothetical protein Aasi_1435 [Candidatus Amoebophilus asiaticus 5a2]	YP_001958455	6.09233e-08	63	61.6178	72	46	comp93207_c0_seq1	0	0	0	0	0.54
comp93206_c0_seq1	predicted protein	280	gi|290986330|ref|XP_002675877.1|predicted protein [Naegleria gruberi] >gi|284089476|gb|EFC43133.1| predicted protein [Naegleria gruberi]	XP_002675877	0.00023295	53	49.6766	92	49	comp93206_c0_seq1	0	0	0	0	0.4
comp93205_c0_seq1	hypothetical protein PHYSODRAFT_503396	247	gi|348676998|gb|EGZ16815.1|hypothetical protein PHYSODRAFT_503396 [Phytophthora sojae]	EGZ16815	1.31038e-23	80	113.62	82	66	comp93205_c0_seq1	0	0	0	0	0.71
comp93204_c0_seq1	pectate lyase	394	gi|348682270|gb|EGZ22086.1|hypothetical protein PHYSODRAFT_489646 [Phytophthora sojae]	EGZ22086	1.54995e-16	60	90.1225	113	68	comp93204_c0_seq1	0	0	0.13	0.13	0.27
comp93202_c0_seq1	sec14 cytosolic	230	gi|348686328|gb|EGZ26143.1|hypothetical protein PHYSODRAFT_479932 [Phytophthora sojae]	EGZ26143	3.07613e-28	88	129.028	76	67	comp93202_c0_seq1	0	0	0	0	0.51
comp93201_c0_seq1	6-phosphofructo-2-kinase fructose- -biphosphatase 2	284	gi|301117974|ref|XP_002906715.1|phosphoglycerate mutase, putative [Phytophthora infestans T30-4] >gi|262108064|gb|EEY66116.1| phosphoglycerate mutase, putative [Phytophthora infestans T30-4]	XP_002906715	4.47235e-32	91	141.739	82	75	comp93201_c0_seq1	0	0	0	0	0.4
comp93199_c0_seq1	at3g52930 f8j2_100	231	gi|307102699|gb|EFN50968.1|hypothetical protein CHLNCDRAFT_59826 [Chlorella variabilis]	EFN50968	2.20962e-18	76	96.2857	73	56	comp93199_c0_seq1	0	0	0	0	0.51
comp93198_c0_seq1	dna replication licensing factor	284	gi|348683432|gb|EGZ23247.1|hypothetical protein PHYSODRAFT_480390 [Phytophthora sojae]	EGZ23247	7.35477e-43	96	177.563	94	91	comp93198_c0_seq1	0	0	0	0	0.6
comp93197_c0_seq1	valyl-trna synthetase	201	gi|301109357|ref|XP_002903759.1|valyl-tRNA synthetase [Phytophthora infestans T30-4] >gi|262096762|gb|EEY54814.1| valyl-tRNA synthetase [Phytophthora infestans T30-4]	XP_002903759	4.90832e-10	85	68.5514	47	40	comp93197_c0_seq1	0	0	0	0	0.61
comp93196_c0_seq1	phosphatidylinositol kinase	269	gi|348686335|gb|EGZ26150.1|phosphatidylinositol 3 and 4-kinase-like protein [Phytophthora sojae]	EGZ26150	2.76819e-21	83	105.916	83	69	comp93196_c0_seq1	0	0	0.21	0.21	0.21
comp93191_c0_seq1	ser thr kinase	209	gi|325183427|emb|CCA17888.1|ser/thr kinase putative [Albugo laibachii Nc14]	CCA17888	2.03249e-24	88	116.316	69	61	comp93191_c0_seq1	0	0	0	0	0.58
comp93190_c0_seq1	atpase family aaa domain-containing protein 2-like	273	gi|301090448|ref|XP_002895437.1|ATPase [Phytophthora infestans T30-4] >gi|262098642|gb|EEY56694.1| ATPase [Phytophthora infestans T30-4]	XP_002895437	3.71093e-34	86	148.673	90	78	comp93190_c0_seq1	0	0	0	0	0.63
comp9319_c0_seq1	hypothetical protein PHYSODRAFT_495331	363	gi|348681936|gb|EGZ21752.1|hypothetical protein PHYSODRAFT_495331 [Phytophthora sojae]	EGZ21752	5.3374e-17	81	91.6633	60	49	comp9319_c0_seq1	0	0	0	0.15	1.34
comp93189_c0_seq1	cell cycle associated protein mob1	224	gi|290985407|ref|XP_002675417.1|cell cycle associated protein MOB1 [Naegleria gruberi] >gi|284089013|gb|EFC42673.1| cell cycle associated protein MOB1 [Naegleria gruberi]	XP_002675417	5.27022e-36	98	154.836	74	73	comp93189_c0_seq1	0	0	0	0	0.53
comp93187_c0_seq1	peptidyl-prolyl cis-trans fkbp-type	273	gi|302851165|ref|XP_002957107.1|hypothetical protein VOLCADRAFT_83939 [Volvox carteri f. nagariensis] >gi|300257514|gb|EFJ41761.1| hypothetical protein VOLCADRAFT_83939 [Volvox carteri f. nagariensis]	XP_002957107	1.61717e-21	84	106.686	65	55	comp93187_c0_seq1	0	0	0.21	0	0.21
comp93186_c0_seq1	carbohydrate-binding protein, putative	255	gi|301092384|ref|XP_002997049.1|carbohydrate-binding protein, putative [Phytophthora infestans T30-4] >gi|262112136|gb|EEY70188.1| carbohydrate-binding protein, putative [Phytophthora infestans T30-4]	XP_002997049	9.39881e-09	54	64.3142	85	46	comp93186_c0_seq1	0	0	0	0	0.23
comp93185_c0_seq1	dhhc zinc finger domain containing protein	218	gi|301120139|ref|XP_002907797.1|palmitoyltransferase, putative [Phytophthora infestans T30-4] >gi|262106309|gb|EEY64361.1| palmitoyltransferase, putative [Phytophthora infestans T30-4]	XP_002907797	3.32469e-19	75	98.9821	72	54	comp93185_c0_seq1	0	0	0	0	0.55
comp93184_c0_seq1	conserved hypothetical protein	203	gi|301117670|ref|XP_002906563.1|conserved hypothetical protein [Phytophthora infestans T30-4] >gi|262107912|gb|EEY65964.1| conserved hypothetical protein [Phytophthora infestans T30-4]	XP_002906563	1.42013e-17	77	93.5893	66	51	comp93184_c0_seq1	0	0	0	0	0.6
comp93183_c0_seq1	ubiquitin-conjugating enzyme	219	gi|348679974|gb|EGZ19790.1|hypothetical protein PHYSODRAFT_493845 [Phytophthora sojae]	EGZ19790	1.10771e-17	85	93.9745	57	49	comp93183_c0_seq1	0	0	0	0	0.27
comp93181_c0_seq1	hypothetical protein THAOC_34639	234	gi|397569340|gb|EJK46686.1|hypothetical protein THAOC_34639 [Thalassiosira oceanica]	EJK46686	5.25372e-12	67	75.0998	77	52	comp93181_c0_seq1	0	0	0	0	0.25
comp93180_c0_seq1	serine protease family	237	gi|348686662|gb|EGZ26477.1|hypothetical protein PHYSODRAFT_345188 [Phytophthora sojae]	EGZ26477	4.7138e-29	91	131.724	69	63	comp93180_c0_seq1	0	0	0	0	0.74
comp9318_c0_seq1	hypothetical protein PHYSODRAFT_493546	460	gi|348680637|gb|EGZ20453.1|hypothetical protein PHYSODRAFT_493546 [Phytophthora sojae]	EGZ20453	1.35204e-28	66	130.183	122	81	comp9318_c0_seq1	0	0	0	0.56	0.69
comp93177_c0_seq1	tenascin-like protein	244	gi|348680127|gb|EGZ19943.1|hypothetical protein PHYSODRAFT_312849 [Phytophthora sojae]	EGZ19943	6.95599e-33	82	144.436	81	67	comp93177_c0_seq1	0	0	0	0	0.24
comp93175_c0_seq1	pyruvate carboxylase	211	gi|348670028|gb|EGZ09850.1|putative carboxylase [Phytophthora sojae]	EGZ09850	3.82045e-23	85	112.079	70	60	comp93175_c0_seq1	0	0	0	0	0
comp93174_c0_seq1	hydantoinase carbamoylase family	260	gi|158422411|ref|YP_001523703.1|amidase [Azorhizobium caulinodans ORS 571] >gi|158329300|dbj|BAF86785.1| amidase [Azorhizobium caulinodans ORS 571]	YP_001523703	5.8464e-11	65	71.633	73	48	comp93174_c0_seq1	0	0	0	0	0
comp93173_c0_seq1	cell 5a endo- -betaglucanase	266	gi|348683629|gb|EGZ23444.1|cellulase-1, endo-1,4-beta-glucanase [Phytophthora sojae]	EGZ23444	1.99079e-19	64	99.7525	90	58	comp93173_c0_seq1	0	0	0	0	0.65
comp93170_c0_seq1	copine-like protein	367	gi|348676432|gb|EGZ16250.1|hypothetical protein PHYSODRAFT_334425 [Phytophthora sojae]	EGZ16250	4.2095e-30	76	135.191	117	89	comp93170_c0_seq1	0	0.15	0	0.15	0.3
comp9317_c0_seq1	metalloprotease family	940	gi|301107582|ref|XP_002902873.1|metalloprotease family M01, putative [Phytophthora infestans T30-4] >gi|262097991|gb|EEY56043.1| metalloprotease family M01, putative [Phytophthora infestans T30-4]	XP_002902873	3.5629e-51	60	207.223	263	159	comp9317_c0_seq1	0.05	0.05	0	0.1	0.95
comp93169_c0_seq1	phosphoserine phosphatase	294	gi|301105529|ref|XP_002901848.1|conserved hypothetical protein [Phytophthora infestans T30-4] >gi|262099186|gb|EEY57238.1| conserved hypothetical protein [Phytophthora infestans T30-4]	XP_002901848	1.06025e-20	75	103.99	83	63	comp93169_c0_seq1	0	0	0	0	0.57
comp93168_c0_seq1	hypothetical protein PHYSODRAFT_562498	220	gi|348674287|gb|EGZ14106.1|hypothetical protein PHYSODRAFT_562498 [Phytophthora sojae]	EGZ14106	2.01873e-19	80	99.7525	70	56	comp93168_c0_seq1	0	0	0	0	0.27
comp93166_c0_seq1	acyl binding protein	258	gi|50726936|gb|AAT81164.1|membrane acyl-CoA binding protein [Agave americana]	AAT81164	5.1217e-07	60	58.5362	51	31	comp93166_c0_seq1	0	0	0	0.22	0.45
comp93165_c0_seq1	hypothetical protein PHYSODRAFT_523170	311	gi|348669597|gb|EGZ09419.1|hypothetical protein PHYSODRAFT_523170 [Phytophthora sojae]	EGZ09419	7.41689e-27	84	124.405	89	75	comp93165_c0_seq1	0	0	0	0	0.72
comp9316_c0_seq1	conserved hypothetical protein	366	gi|301104904|ref|XP_002901536.1|conserved hypothetical protein [Phytophthora infestans T30-4] >gi|262100540|gb|EEY58592.1| conserved hypothetical protein [Phytophthora infestans T30-4]	XP_002901536	3.70485e-10	51	68.9366	121	62	comp9316_c0_seq1	0	0.45	0	0.15	0.3
comp93159_c0_seq1	diphthamide biosynthesis	255	gi|121715836|ref|XP_001275527.1|diphthamide biosynthesis protein, putative [Aspergillus clavatus NRRL 1] >gi|119403684|gb|EAW14101.1| diphthamide biosynthesis protein, putative [Aspergillus clavatus NRRL 1]	XP_001275527	3.56327e-16	97	88.9669	45	44	comp93159_c0_seq1	0	0	0	0	0
comp93157_c0_seq1	protein kinase	221	gi|325181390|emb|CCA15806.1|protein kinase putative [Albugo laibachii Nc14]	CCA15806	5.15747e-07	59	58.5362	69	41	comp93157_c0_seq1	0	0	0.27	0	0.27
comp93156_c0_seq1	hypothetical protein PHYSODRAFT_523060	202	gi|348670159|gb|EGZ09981.1|hypothetical protein PHYSODRAFT_523060 [Phytophthora sojae]	EGZ09981	0.000137871	72	50.447	43	31	comp93156_c0_seq1	0	0	0	0	0.6
comp93154_c0_seq1	dolichol-phosphate mannosyltransferase	291	gi|409095807|ref|ZP_11215831.1|dolichol-phosphate mannosyltransferase [Thermococcus zilligii AN1]	ZP_11215831	1.17647e-19	71	100.523	95	68	comp93154_c0_seq1	0	0	0	0.19	0.39
comp93153_c0_seq1	ribosomal protein rpl6	206	gi|324105255|gb|ADY18390.1|ribosomal protein rpl6 [Glycera tridactyla]	ADY18390	4.26187e-14	72	82.0333	66	48	comp93153_c0_seq1	0	0	0	0	0.59
comp93152_c0_seq1	coq6 family ubiquinone biosynthesis hydroxylase	214	gi|414169370|ref|ZP_11425207.1|UbiH/UbiF/VisC/COQ6 family ubiquinone biosynthesis hydroxylase [Afipia clevelandensis ATCC 49720] >gi|410886129|gb|EKS33942.1| UbiH/UbiF/VisC/COQ6 family ubiquinone biosynthesis hydroxylase [Afipia clevelandensis ATCC 49720]	ZP_11425207	4.64392e-29	97	131.724	71	69	comp93152_c0_seq1	0	0	0	0	0
comp93151_c0_seq1	dna polymerase lambdalike protein	252	gi|325185752|emb|CCA20232.1|DNA polymerase lambdalike protein putative [Albugo laibachii Nc14]	CCA20232	5.67762e-19	79	98.2117	81	64	comp93151_c0_seq1	0	0	0	0	0.69
comp93149_c0_seq1	polyadenylate-binding protein 1-b	215	gi|325182450|emb|CCA16902.1|polyadenylatebinding protein putative [Albugo laibachii Nc14]	CCA16902	1.14915e-11	87	73.9442	41	36	comp93149_c0_seq1	0	0	0	0	0.28
comp93148_c0_seq1	myosin-like protein	226	gi|348675918|gb|EGZ15736.1|hypothetical protein PHYSODRAFT_360938 [Phytophthora sojae]	EGZ15736	2.29136e-31	100	139.428	74	74	comp93148_c0_seq1	0	0	0	0.26	0.26
comp93147_c0_seq1	conserved hypothetical protein	330	gi|301107490|ref|XP_002902827.1|conserved hypothetical protein [Phytophthora infestans T30-4] >gi|262097945|gb|EEY55997.1| conserved hypothetical protein [Phytophthora infestans T30-4]	XP_002902827	5.05266e-15	68	85.1149	109	75	comp93147_c0_seq1	0	0	0	0	0.5
comp9314_c0_seq1	40s ribosomal protein s4	341	gi|66823117|ref|XP_644913.1|40S ribosomal protein S4 [Dictyostelium discoideum AX4] >gi|6226700|sp|P51405.3|RS4_DICDI RecName: Full=40S ribosomal protein S4 >gi|3647233|gb|AAD04813.1| 40S ribosomal protein S4 [Dictyostelium discoideum] >gi|60473102|gb|EAL71050.1| 40S ribosomal protein S4 [Dictyostelium discoideum AX4]	XP_644913	8.41088e-47	91	190.66	108	99	comp9314_c0_seq1	0	0.16	0.8	0.32	0
comp93135_c0_seq1	conserved hypothetical protein	237	gi|325180493|emb|CCA14899.1|conserved hypothetical protein [Albugo laibachii Nc14]	CCA14899	7.5607e-11	75	71.2478	56	42	comp93135_c0_seq1	0	0.25	0	0.25	0.25
comp93134_c0_seq1	arginine-rich mutated in early stage tumors	231	gi|363738498|ref|XP_003642020.1|PREDICTED: putative RNA-binding protein 15B [Gallus gallus]	XP_003642020	6.18384e-37	100	157.918	76	76	comp93134_c0_seq1	0	0	0	0	0
comp93133_c0_seq1	atp-binding cassette superfamily	222	gi|348670156|gb|EGZ09978.1|hypothetical protein PHYSODRAFT_338681 [Phytophthora sojae]	EGZ09978	7.64556e-19	79	97.8265	73	58	comp93133_c0_seq1	0	0	0	0	0.54
comp9313_c0_seq1	anaphase-promoting complex	241	gi|301115780|ref|XP_002905619.1|anaphase-promoting complex subunit, putative [Phytophthora infestans T30-4] >gi|262110408|gb|EEY68460.1| anaphase-promoting complex subunit, putative [Phytophthora infestans T30-4]	XP_002905619	2.045e-08	69	63.1586	65	45	comp9313_c0_seq1	0	0	0	0.24	0.49
comp93128_c0_seq1	pro-apoptotic serine protease nma111-like protein	278	gi|301106877|ref|XP_002902521.1|pro-apoptotic serine protease nma111-like protein [Phytophthora infestans T30-4] >gi|262098395|gb|EEY56447.1| pro-apoptotic serine protease nma111-like protein [Phytophthora infestans T30-4]	XP_002902521	1.35307e-36	91	156.762	93	85	comp93128_c0_seq1	0	0	0	0.2	0.41
comp93126_c0_seq1	hypothetical protein	234	gi|208609065|dbj|BAG72154.1|hypothetical protein [Lotus japonicus]	BAG72154	0.000983718	68	43.1282	44	30	comp93126_c0_seq1	0.26	0	0	0	0
comp93124_c0_seq1	cationic amino acid transporter	236	gi|281206076|gb|EFA80265.1|putative cationic amino acid transporter [Polysphondylium pallidum PN500]	EFA80265	2.51109e-14	69	82.8037	72	50	comp93124_c0_seq1	0	0	0	0	0.5
comp93123_c0_seq1	dna repair protein rev1	228	gi|348670854|gb|EGZ10675.1|hypothetical protein PHYSODRAFT_317799 [Phytophthora sojae]	EGZ10675	2.14516e-05	55	53.1434	67	37	comp93123_c0_seq1	0	0	0	0	0.52
comp93121_c0_seq1	trna synthetases class i family protein	242	gi|348684378|gb|EGZ24193.1|hypothetical protein PHYSODRAFT_344643 [Phytophthora sojae]	EGZ24193	1.1505e-35	97	153.68	80	78	comp93121_c0_seq1	0	0	0	0	0.24
comp93116_c0_seq1	predicted protein	216	gi|290986414|ref|XP_002675919.1|predicted protein [Naegleria gruberi] >gi|284089518|gb|EFC43175.1| predicted protein [Naegleria gruberi]	XP_002675919	4.10497e-18	88	86.6557	54	48	comp93116_c0_seq1	0	0	0	0.55	0
comp93115_c0_seq1	rna helicase	296	gi|407406944|gb|EKF30991.1|RNA helicase, putative [Trypanosoma cruzi marinkellei]	EKF30991	5.40057e-33	87	144.821	88	77	comp93115_c0_seq1	0	0	0	0	0
comp93113_c0_seq1	60s ribosomal protein l18-b	227	gi|384499524|gb|EIE90015.1|60S ribosomal protein L18-B [Rhizopus delemar RA 99-880]	EIE90015	2.00526e-19	94	99.7525	75	71	comp93113_c0_seq1	0	0	0	0	0
comp93109_c0_seq1	ubiquitin-conjugating enzyme	264	gi|116202397|ref|XP_001227010.1|hypothetical protein CHGG_09083 [Chaetomium globosum CBS 148.51] >gi|88177601|gb|EAQ85069.1| hypothetical protein CHGG_09083 [Chaetomium globosum CBS 148.51]	XP_001227010	6.14564e-45	98	184.496	88	87	comp93109_c0_seq1	0	0	0	0	0
comp93108_c0_seq1	#NAME?	233	gi|407034328|gb|EKE37167.1|TolA family protein, putative [Entamoeba nuttalli P19]	EKE37167	1.74894e-07	54	60.077	75	41	comp93108_c0_seq1	0	0	0.25	0	0.25
comp93104_c0_seq1	probable low molecular weight protein-tyrosine-phosphatase ywle	239	gi|348688480|gb|EGZ28294.1|hypothetical protein PHYSODRAFT_457694 [Phytophthora sojae]	EGZ28294	9.79553e-27	90	124.02	77	70	comp93104_c0_seq1	0	0	0	0	0.49
comp93102_c0_seq1	hypothetical protein TTHERM_00695750	254	gi|118384895|ref|XP_001025586.1|hypothetical protein TTHERM_00695750 [Tetrahymena thermophila] >gi|89307353|gb|EAS05341.1| hypothetical protein TTHERM_00695750 [Tetrahymena thermophila SB210]	XP_001025586	6.95415e-12	62	74.7146	81	51	comp93102_c0_seq1	0.23	0	0.23	0.23	0
comp93100_c0_seq1	conserved hypothetical protein	249	gi|301095685|ref|XP_002896942.1|conserved hypothetical protein [Phytophthora infestans T30-4] >gi|262108589|gb|EEY66641.1| conserved hypothetical protein [Phytophthora infestans T30-4]	XP_002896942	3.81263e-23	81	112.079	82	67	comp93100_c0_seq1	0	0	0	0	0.47
comp9310_c0_seq1	carbohydrate-binding protein, putative	756	gi|301092384|ref|XP_002997049.1|carbohydrate-binding protein, putative [Phytophthora infestans T30-4] >gi|262112136|gb|EEY70188.1| carbohydrate-binding protein, putative [Phytophthora infestans T30-4]	XP_002997049	8.11774e-92	78	341.658	253	198	comp9310_c0_seq1	0	0	0	0	1.73
comp931_c0_seq1	inositol polyphosphate 5-	372	gi|325188032|emb|CCA22575.1|inositol polyphosphate 5phosphatase putative [Albugo laibachii Nc14]	CCA22575	1.43814e-25	80	120.168	92	74	comp931_c0_seq1	0	0.15	0	0	0.87
comp93098_c0_seq1	single-stranded dna-binding replication protein a large subunit	398	gi|290999555|ref|XP_002682345.1|single-stranded DNA-binding replication protein A large subunit [Naegleria gruberi] >gi|284095972|gb|EFC49601.1| single-stranded DNA-binding replication protein A large subunit [Naegleria gruberi]	XP_002682345	1.33283e-47	84	193.356	132	112	comp93098_c0_seq1	0	0	0	0	0.54
comp93094_c0_seq1	glycoside hydrolase family 16 protein	293	gi|116191299|ref|XP_001221462.1|hypothetical protein CHGG_05367 [Chaetomium globosum CBS 148.51] >gi|88181280|gb|EAQ88748.1| hypothetical protein CHGG_05367 [Chaetomium globosum CBS 148.51]	XP_001221462	4.60971e-16	100	88.5817	55	55	comp93094_c0_seq1	0	0	0	0	0
comp93089_c0_seq1	arf sar family small gtpase	252	gi|290999571|ref|XP_002682353.1|ARF/SAR family small GTPase [Naegleria gruberi] >gi|284095980|gb|EFC49609.1| ARF/SAR family small GTPase [Naegleria gruberi]	XP_002682353	1.38875e-41	100	173.326	83	83	comp93089_c0_seq1	0	0	0	0.23	0.23
comp93086_c0_seq1	trna (guanine-n -)-methyltransferase	219	gi|301114425|ref|XP_002998982.1|tRNA (guanine-N(7)-)-methyltransferase, putative [Phytophthora infestans T30-4] >gi|262111076|gb|EEY69128.1| tRNA (guanine-N(7)-)-methyltransferase, putative [Phytophthora infestans T30-4]	XP_002998982	3.92734e-20	79	102.064	72	57	comp93086_c0_seq1	0	0	0	0	0.82
comp93085_c0_seq1	hypothetical protein PITG_05643	217	gi|301114989|ref|XP_002999264.1|hypothetical protein PITG_05643 [Phytophthora infestans T30-4] >gi|262111358|gb|EEY69410.1| hypothetical protein PITG_05643 [Phytophthora infestans T30-4]	XP_002999264	5.68423e-11	63	71.633	72	46	comp93085_c0_seq1	0	0	0	0	0.55
comp93084_c0_seq1	hypothetical protein	256	gi|145491820|ref|XP_001431909.1|hypothetical protein [Paramecium tetraurelia strain d4-2] >gi|124399015|emb|CAK64511.1| unnamed protein product [Paramecium tetraurelia]	XP_001431909	0.00069703	69	48.1358	55	38	comp93084_c0_seq1	0	0	0	0.45	0
comp93083_c0_seq1	hypothetical protein PHYSODRAFT_315018	261	gi|348678020|gb|EGZ17837.1|hypothetical protein PHYSODRAFT_315018 [Phytophthora sojae]	EGZ17837	1.12653e-38	91	163.696	85	78	comp93083_c0_seq1	0	0	0	0.22	0
comp93082_c0_seq1	voltage-gated ion channel superfamily	261	gi|301114457|ref|XP_002998998.1|Voltage-gated Ion Channel (VIC) Superfamily [Phytophthora infestans T30-4] >gi|262111092|gb|EEY69144.1| Voltage-gated Ion Channel (VIC) Superfamily [Phytophthora infestans T30-4]	XP_002998998	5.83286e-19	68	98.2117	86	59	comp93082_c0_seq1	0	0	0	0	0.66
comp9308_c0_seq1	2-nitropropane dioxygenase	374	gi|115395916|ref|XP_001213597.1|hypothetical protein ATEG_04419 [Aspergillus terreus NIH2624] >gi|114193166|gb|EAU34866.1| hypothetical protein ATEG_04419 [Aspergillus terreus NIH2624]	XP_001213597	2.68284e-48	97	195.667	118	115	comp9308_c0_seq1	0	0	0	0	0
comp93078_c0_seq1	hypothetical protein PHYSODRAFT_444242	275	gi|348686346|gb|EGZ26161.1|hypothetical protein PHYSODRAFT_444242 [Phytophthora sojae]	EGZ26161	1.01405e-07	69	60.8474	75	52	comp93078_c0_seq1	0	0.21	0	0	0.41
comp93076_c0_seq1	isocitrate lyase	212	gi|159474436|ref|XP_001695331.1|isocitrate lyase [Chlamydomonas reinhardtii] >gi|158275814|gb|EDP01589.1| isocitrate lyase [Chlamydomonas reinhardtii]	XP_001695331	1.89607e-22	84	109.768	69	58	comp93076_c0_seq1	0	0	0	0	0
comp93075_c0_seq1	glutaredoxin, putative	266	gi|301108868|ref|XP_002903515.1|glutaredoxin, putative [Phytophthora infestans T30-4] >gi|262097239|gb|EEY55291.1| glutaredoxin, putative [Phytophthora infestans T30-4]	XP_002903515	1.52429e-19	76	100.138	85	65	comp93075_c0_seq1	0	0	0	0.21	0.22
comp93074_c0_seq1	penta ef hand calcium binding protein	275	gi|66803108|ref|XP_635397.1|penta EF hand calcium binding protein [Dictyostelium discoideum AX4] >gi|75020351|sp|Q95YL5.1|PEFA_DICDI RecName: Full=Penta-EF hand domain-containing protein 1; AltName: Full=Apoptosis-linked gene 2 protein homolog A; AltName: Full=Dd-ALG-2a; AltName: Full=DdPEF-1 >gi|19880046|gb|AAM00237.1|AF358911_1 apoptosis-linked gene 2 [Dictyostelium discoideum] >gi|19880050|gb|…	XP_635397	3.47717e-16	62	88.9669	91	57	comp93074_c0_seq1	0	0	0.21	0	0.41
comp93073_c0_seq1	nacht domain protein	256	gi|358374260|dbj|GAA90853.1|NACHT domain protein [Aspergillus kawachii IFO 4308]	GAA90853	1.5403e-19	82	100.138	85	70	comp93073_c0_seq1	0	0	0	0	0
comp93072_c0_seq1	endomembrane protein 70-like	272	gi|301113388|ref|XP_002998464.1|endomembrane protein 70-like protein, putative [Phytophthora infestans T30-4] >gi|262111765|gb|EEY69817.1| endomembrane protein 70-like protein, putative [Phytophthora infestans T30-4]	XP_002998464	1.61717e-21	88	106.686	76	67	comp93072_c0_seq1	0	0	0	0	0.42
comp93071_c0_seq1	paladin-like protein	238	gi|325186236|emb|CCA20737.1|paladinlike protein putative [Albugo laibachii Nc14]	CCA20737	2.26593e-23	76	112.849	78	60	comp93071_c0_seq1	0	0	0	0.25	0.25
comp9307_c0_seq1	hypothetical protein DDB_G0284979	217	gi|66811582|ref|XP_639970.1|hypothetical protein DDB_G0284979 [Dictyostelium discoideum AX4] >gi|60466909|gb|EAL64953.1| hypothetical protein DDB_G0284979 [Dictyostelium discoideum AX4]	XP_639970	7.68246e-08	60	61.2326	70	42	comp9307_c0_seq1	0	0	0	0	0.83
comp93069_c0_seq1	cyclic nucleotide-binding domain containing protein	225	gi|340500844|gb|EGR27684.1|protein kinase domain protein [Ichthyophthirius multifiliis]	EGR27684	6.68232e-23	83	111.309	72	60	comp93069_c0_seq1	0	0	0	0.26	0.26
comp93066_c0_seq1	pinus taeda anonymous locus 2_2559_01 genomic sequence	246	gi|74272633|gb|ABA01112.1|chloroplast ATP synthase subunit II [Chlamydomonas incerta]	ABA01112	5.15867e-28	88	128.257	81	72	comp93066_c0_seq1	0	0	0	0	0.47
comp93063_c0_seq1	slowmo family protein	382	gi|348675562|gb|EGZ15380.1|hypothetical protein PHYSODRAFT_354773 [Phytophthora sojae]	EGZ15380	6.16474e-29	89	131.339	83	74	comp93063_c0_seq1	0	0	0	0	0.28
comp93061_c0_seq1	translation initiation factor eif-2a	232	gi|116203695|ref|XP_001227658.1|hypothetical protein CHGG_09731 [Chaetomium globosum CBS 148.51] >gi|88175859|gb|EAQ83327.1| hypothetical protein CHGG_09731 [Chaetomium globosum CBS 148.51]	XP_001227658	1.33124e-39	100	166.777	76	76	comp93061_c0_seq1	0	0	0	0	0
comp93060_c0_seq1	glutathione s-transferase omega-like 2	311	gi|350636461|gb|EHA24821.1|hypothetical protein ASPNIDRAFT_210285 [Aspergillus niger ATCC 1015]	EHA24821	1.59299e-37	83	159.844	102	85	comp93060_c0_seq1	0	0	0	0	0
comp93059_c0_seq1	elongation factor	246	gi|348672097|gb|EGZ11917.1|elongation factor 3-like protein ABCF transporter family [Phytophthora sojae]	EGZ11917	3.23118e-30	89	135.576	79	71	comp93059_c0_seq1	0	0	0	0.24	0.24
comp93058_c0_seq1	conserved hypothetical protein	203	gi|301116637|ref|XP_002906047.1|conserved hypothetical protein [Phytophthora infestans T30-4] >gi|262109347|gb|EEY67399.1| conserved hypothetical protein [Phytophthora infestans T30-4]	XP_002906047	2.96116e-15	72	85.8853	66	48	comp93058_c0_seq1	0	0	0	0	0.3
comp93057_c0_seq1	calcium ion transporter	259	gi|255940880|ref|XP_002561209.1|Pc16g08900 [Penicillium chrysogenum Wisconsin 54-1255] >gi|211585832|emb|CAP93560.1| Pc16g08900 [Penicillium chrysogenum Wisconsin 54-1255]	XP_002561209	1.58658e-32	100	143.28	62	62	comp93057_c0_seq1	0	0	0	0	0
comp93056_c0_seq1	hypothetical protein PHYSODRAFT_528617	271	gi|348667654|gb|EGZ07479.1|hypothetical protein PHYSODRAFT_528617 [Phytophthora sojae]	EGZ07479	7.79179e-08	75	61.2326	57	43	comp93056_c0_seq1	0	0	0	0	0.63
comp93053_c0_seq1	short chain	236	gi|348673065|gb|EGZ12884.1|hypothetical protein PHYSODRAFT_354921 [Phytophthora sojae]	EGZ12884	2.12577e-13	68	79.7221	70	48	comp93053_c0_seq1	0	0	0	0.25	0.25
comp93052_c0_seq1	endo- -beta-	244	gi|348684237|gb|EGZ24052.1|putative endo-1,3-beta-glucanase [Phytophthora sojae]	EGZ24052	3.04877e-12	66	75.8702	78	52	comp93052_c0_seq1	0	0	0	0	0.48
comp93051_c0_seq1	hect e3 ubiquitin	239	gi|348670037|gb|EGZ09859.1|hypothetical protein PHYSODRAFT_361866 [Phytophthora sojae]	EGZ09859	6.34928e-26	87	121.324	80	70	comp93051_c0_seq1	0	0	0	0	0.49
comp9305_c0_seq1	uridine phosphorylase 1	393	gi|348685639|gb|EGZ25454.1|hypothetical protein PHYSODRAFT_480655 [Phytophthora sojae]	EGZ25454	1.10307e-38	83	163.696	112	93	comp9305_c0_seq1	0	0	0.41	0.54	1.64
comp93049_c0_seq1	achain crystal structure of engineered northeast structural genomics consortium target	255	gi|28373837|pdb|1N0R|AChain A, 4ank: A Designed Ankyrin Repeat Protein With Four Identical Consensus Repeats	1N0R_A	2.45913e-17	70	92.8189	82	58	comp93049_c0_seq1	0	0	0	0	0.68
comp93048_c0_seq1	heat shock protein 101	335	gi|348680558|gb|EGZ20374.1|hypothetical protein PHYSODRAFT_558773 [Phytophthora sojae]	EGZ20374	2.91955e-39	86	165.622	111	96	comp93048_c0_seq1	0	0	0	0	0.66
comp93047_c0_seq1	arp1 actin-related protein 1 homolog centractin alpha	281	gi|326923867|ref|XP_003208154.1|PREDICTED: alpha-centractin-like [Meleagris gallopavo]	XP_003208154	1.877e-46	100	189.504	93	93	comp93047_c0_seq1	0	0	0	0	0
comp93044_c0_seq1	hypothetical protein PHYSODRAFT_470742	211	gi|348690792|gb|EGZ30606.1|hypothetical protein PHYSODRAFT_470742 [Phytophthora sojae]	EGZ30606	6.76607e-20	88	101.293	68	60	comp93044_c0_seq1	0	0	0	0.29	0.29
comp93041_c0_seq1	myosin-like protein	235	gi|348688310|gb|EGZ28124.1|hypothetical protein PHYSODRAFT_468885 [Phytophthora sojae]	EGZ28124	2.42352e-33	94	145.976	77	73	comp93041_c0_seq1	0	0	0.25	0.25	0
comp93040_c0_seq1	hypothetical protein PHYSODRAFT_552564	244	gi|348689213|gb|EGZ29027.1|hypothetical protein PHYSODRAFT_552564 [Phytophthora sojae]	EGZ29027	8.3026e-10	73	67.781	61	45	comp93040_c0_seq1	0	0	0	0	0.48
comp93038_c0_seq1	F-box protein, putative	262	gi|301116778|ref|XP_002906117.1|F-box protein, putative [Phytophthora infestans T30-4] >gi|262107466|gb|EEY65518.1| F-box protein, putative [Phytophthora infestans T30-4]	XP_002906117	2.98525e-15	66	85.8853	92	61	comp93038_c0_seq1	0	0	0	0	0.66
comp93036_c0_seq1	short-chain dehydrogenase reductase	237	gi|255935389|ref|XP_002558721.1|Pc13g02820 [Penicillium chrysogenum Wisconsin 54-1255] >gi|211583341|emb|CAP91351.1| Pc13g02820 [Penicillium chrysogenum Wisconsin 54-1255]	XP_002558721	1.04656e-28	89	130.568	79	71	comp93036_c0_seq1	0	0	0	0	0
comp93032_c0_seq1	kinesin-like protein	201	gi|348677533|gb|EGZ17350.1|hypothetical protein PHYSODRAFT_346145 [Phytophthora sojae]	EGZ17350	2.19095e-18	92	96.2857	55	51	comp93032_c0_seq1	0	0	0	0	0.61
comp93030_c0_seq1	phospholipase d	250	gi|325186432|emb|CCA20937.1|phospholipase D putative [Albugo laibachii Nc14]	CCA20937	8.17948e-26	84	120.939	82	69	comp93030_c0_seq1	0	0	0	0	0.46
comp93028_c0_seq1	neutral amino acid transporter a-like	245	gi|363731276|ref|XP_001232900.2|PREDICTED: neutral amino acid transporter A [Gallus gallus]	XP_001232900	1.4081e-17	100	93.5893	65	65	comp93028_c0_seq1	0	0	0	0	0
comp93024_c0_seq1	probable transaldolase-like isoform 1	219	gi|397625569|gb|EJK67845.1|hypothetical protein THAOC_11060 [Thalassiosira oceanica]	EJK67845	3.22022e-14	77	82.4185	72	56	comp93024_c0_seq1	0	0	0	0.55	0
comp93022_c0_seq1	glucose 6-phosphate dehydrogenase	215	gi|290997504|ref|XP_002681321.1|glucose 6-phosphate dehydrogenase [Naegleria gruberi] >gi|284094945|gb|EFC48577.1| glucose 6-phosphate dehydrogenase [Naegleria gruberi]	XP_002681321	9.04216e-33	100	144.05	71	71	comp93022_c0_seq1	0	0	0	0.56	0
comp93020_c0_seq1	polyphosphoinositide phosphatase	229	gi|357479315|ref|XP_003609943.1|Polyphosphoinositide phosphatase [Medicago truncatula] >gi|355510998|gb|AES92140.1| Polyphosphoinositide phosphatase [Medicago truncatula]	XP_003609943	8.71836e-15	76	84.3445	69	53	comp93020_c0_seq1	0	0	0.52	0	0
comp9302_c0_seq1	cyclic nucleotide-binding domain containing protein	302	gi|118362826|ref|XP_001014648.1|cyclic nucleotide-binding domain containing protein [Tetrahymena thermophila] >gi|89296405|gb|EAR94393.1| cyclic nucleotide-binding domain containing protein [Tetrahymena thermophila SB210]	XP_001014648	3.61304e-13	62	78.9518	93	58	comp9302_c0_seq1	0.19	0.19	0.18	0.18	0
comp93019_c0_seq1	hypothetical protein PHYSODRAFT_562777	216	gi|348671928|gb|EGZ11748.1|hypothetical protein PHYSODRAFT_562777 [Phytophthora sojae]	EGZ11748	0.000104178	57	50.8322	70	40	comp93019_c0_seq1	0	0	0	0	0.56
comp93017_c0_seq1	xanthine dehydrogenase-like protein	242	gi|116199841|ref|XP_001225732.1|hypothetical protein CHGG_08076 [Chaetomium globosum CBS 148.51] >gi|88179355|gb|EAQ86823.1| hypothetical protein CHGG_08076 [Chaetomium globosum CBS 148.51]	XP_001225732	1.89639e-38	100	162.925	80	80	comp93017_c0_seq1	0	0	0	0	0
comp93015_c0_seq1	casein kinase ii subunit	252	gi|403340269|gb|EJY69411.1|Casein kinase II subunit alpha [Oxytricha trifallax]	EJY69411	4.79362e-29	83	131.724	84	70	comp93015_c0_seq1	0	0	0	0.23	0.46
comp93012_c0_seq1	hypothetical protein PHYSODRAFT_509769	264	gi|348675484|gb|EGZ15302.1|hypothetical protein PHYSODRAFT_509769 [Phytophthora sojae]	EGZ15302	4.28571e-22	79	108.612	88	70	comp93012_c0_seq1	0	0	0	0.43	0.22
comp93010_c0_seq1	hypothetical protein PHYSODRAFT_528518	223	gi|348667460|gb|EGZ07285.1|hypothetical protein PHYSODRAFT_528518 [Phytophthora sojae]	EGZ07285	2.16183e-13	77	79.7221	72	56	comp93010_c0_seq1	0	0	0	0	0.53
comp93006_c0_seq1	conserved hypothetical protein	210	gi|301095497|ref|XP_002896849.1|conserved hypothetical protein [Phytophthora infestans T30-4] >gi|262108732|gb|EEY66784.1| conserved hypothetical protein [Phytophthora infestans T30-4]	XP_002896849	6.34756e-10	75	68.1662	53	40	comp93006_c0_seq1	0	0	0	0	0.29
comp93005_c0_seq1	2-methylcitrate synthase citrate synthase ii family protein	237	gi|118380705|ref|XP_001023516.1|2-methylcitrate synthase/citrate synthase II family protein [Tetrahymena thermophila] >gi|89305283|gb|EAS03271.1| 2-methylcitrate synthase/citrate synthase II family protein [Tetrahymena thermophila SB210]	XP_001023516	6.57047e-23	81	111.309	76	62	comp93005_c0_seq1	0	0.25	0.25	0.25	0
comp93004_c0_seq1	multidrug oligosaccharidyl-lipid polysaccharide flippase superfamily	265	gi|348674879|gb|EGZ14697.1|hypothetical protein PHYSODRAFT_301589 [Phytophthora sojae] >gi|348674929|gb|EGZ14747.1| hypothetical protein PHYSODRAFT_508531 [Phytophthora sojae]	EGZ14697	3.07135e-20	77	102.449	88	68	comp93004_c0_seq1	0	0	0.22	0	0.43
comp93002_c0_seq1	conserved hypothetical protein	223	gi|301104836|ref|XP_002901502.1|conserved hypothetical protein [Phytophthora infestans T30-4] >gi|262100506|gb|EEY58558.1| conserved hypothetical protein [Phytophthora infestans T30-4]	XP_002901502	6.69784e-15	73	84.7297	68	50	comp93002_c0_seq1	0	0	0	0.27	0.53
comp93001_c0_seq1	conserved hypothetical protein	240	gi|325188068|emb|CCA22611.1|conserved hypothetical protein [Albugo laibachii Nc14]	CCA22611	4.40722e-19	82	98.5969	78	64	comp93001_c0_seq1	0	0	0	0	0.49
comp92998_c0_seq1	hypothetical protein PHYSODRAFT_315506	207	gi|348674850|gb|EGZ14668.1|hypothetical protein PHYSODRAFT_315506 [Phytophthora sojae]	EGZ14668	2.04868e-08	61	63.1586	73	45	comp92998_c0_seq1	0.3	0	0	0	0.29
comp92997_c0_seq1	dynein 16 kda light flagellar outer	219	gi|146180866|ref|XP_001470945.1|hypothetical protein TTHERM_00149859 [Tetrahymena thermophila] >gi|146144382|gb|EDK31481.1| hypothetical protein TTHERM_00149859 [Tetrahymena thermophila SB210]	XP_001470945	1.1463e-14	72	83.9593	70	51	comp92997_c0_seq1	0	0	0	0.55	0
comp92996_c0_seq1	hypothetical protein VITISV_026062	241	gi|147765299|emb|CAN77894.1|hypothetical protein VITISV_026062 [Vitis vinifera]	CAN77894	0.000221237	56	41.9726	64	36	comp92996_c0_seq1	0	0.25	0	0	0
comp92995_c0_seq1	rab5 family	202	gi|348668632|gb|EGZ08456.1|hypothetical protein PHYSODRAFT_565187 [Phytophthora sojae]	EGZ08456	1.04832e-28	100	130.568	67	67	comp92995_c0_seq1	0	0	0	0	0.3
comp92994_c0_seq1	enhancer of mrna-decapping	204	gi|301121720|ref|XP_002908587.1|enhancer of mRNA-decapping protein, putative [Phytophthora infestans T30-4] >gi|262103618|gb|EEY61670.1| enhancer of mRNA-decapping protein, putative [Phytophthora infestans T30-4]	XP_002908587	9.54784e-06	61	54.299	76	47	comp92994_c0_seq1	0	0	0	0	0.6
comp92993_c0_seq1	rna polymerase iv subunit	416	gi|224053985|ref|XP_002298071.1|RNA polymerase IV subunit [Populus trichocarpa] >gi|222845329|gb|EEE82876.1| RNA polymerase IV subunit [Populus trichocarpa]	XP_002298071	5.90537e-08	61	61.6178	80	49	comp92993_c0_seq1	0	0	0.13	0	0.38
comp9299_c0_seq1	calcium ion calmodulin	468	gi|290977555|ref|XP_002671503.1|predicted protein [Naegleria gruberi] >gi|284085072|gb|EFC38759.1| predicted protein [Naegleria gruberi]	XP_002671503	1.08027e-73	100	280.026	154	154	comp9299_c0_seq1	0	0	0	0.77	0.34
comp92989_c0_seq1	hypothetical protein TTHERM_00069600	245	gi|118348646|ref|XP_001007798.1|hypothetical protein TTHERM_00069600 [Tetrahymena thermophila] >gi|89289565|gb|EAR87553.1| hypothetical protein TTHERM_00069600 [Tetrahymena thermophila SB210]	XP_001007798	9.77406e-11	61	70.8626	73	45	comp92989_c0_seq1	0	0.24	0.24	0.24	0
comp92988_c0_seq1	40s ribosomal protein	211	gi|71396821|ref|XP_802422.1|40S ribosomal protein SA [Trypanosoma cruzi strain CL Brener] >gi|70862910|gb|EAN80976.1| 40S ribosomal protein SA, putative [Trypanosoma cruzi]	XP_802422	2.23976e-23	85	112.849	70	60	comp92988_c0_seq1	0	0	0	0.57	0
comp92986_c0_seq1	hypothetical protein PHYSODRAFT_304784	244	gi|348671360|gb|EGZ11181.1|hypothetical protein PHYSODRAFT_304784 [Phytophthora sojae]	EGZ11181	3.70553e-18	90	95.5153	76	69	comp92986_c0_seq1	0	0	0	0	0.48
comp92985_c0_seq1	hypothetical protein PHYSODRAFT_488829	241	gi|348682921|gb|EGZ22737.1|hypothetical protein PHYSODRAFT_488829 [Phytophthora sojae]	EGZ22737	4.5242e-32	91	141.739	80	73	comp92985_c0_seq1	0	0	0	0	0.24
comp92983_c0_seq1	multidrug oligosaccharidyllipid polysaccharide flippase superfamily	211	gi|325185876|emb|CCA20382.1|Multidrug/Oligosaccharidyllipid/Polysaccharide (MOP) Flippase Superfamily putative [Albugo laibachii Nc14]	CCA20382	0.000136513	70	50.447	47	33	comp92983_c0_seq1	0	0	0	0.29	0.29
comp92982_c0_seq1	n-glycosylase dna partial	294	gi|348685487|gb|EGZ25302.1|hypothetical protein PHYSODRAFT_479501 [Phytophthora sojae]	EGZ25302	1.79783e-28	76	129.798	98	75	comp92982_c0_seq1	0	0	0	0	0.38
comp92981_c0_seq1	phosphatidylinositol kinase (pik-l2)	402	gi|348686526|gb|EGZ26341.1|phosphatidylinositol 3 and 4-kinase-like protein [Phytophthora sojae]	EGZ26341	4.84331e-58	90	228.024	132	119	comp92981_c0_seq1	0	0	0	0	0.4
comp92976_c0_seq1	phosphatidylinositol kinase (pik-g3)	216	gi|348682143|gb|EGZ21959.1|phosphatidylinositol 3 and 4-kinase-like protein [Phytophthora sojae]	EGZ21959	1.83465e-09	69	66.6254	71	49	comp92976_c0_seq1	0	0	0	0	0.56
comp92975_c0_seq1	abc subfamily abcg	269	gi|321460239|gb|EFX71283.1|ABC protein, subfamily ABCG [Daphnia pulex]	EFX71283	1.02123e-07	55	60.8474	84	47	comp92975_c0_seq1	0	0	0	0.63	0
comp92974_c0_seq1	conserved hypothetical protein	230	gi|301091778|ref|XP_002896066.1|conserved hypothetical protein [Phytophthora infestans T30-4] >gi|262095628|gb|EEY53680.1| conserved hypothetical protein [Phytophthora infestans T30-4]	XP_002896066	8.97096e-20	78	100.908	74	58	comp92974_c0_seq1	0	0	0	0	0.51
comp92973_c0_seq1	eukaryotic aspartyl protease family protein	216	gi|118366189|ref|XP_001016313.1|Eukaryotic aspartyl protease family protein [Tetrahymena thermophila] >gi|89298080|gb|EAR96068.1| Eukaryotic aspartyl protease family protein [Tetrahymena thermophila SB210]	XP_001016313	1.22777e-13	68	80.4925	70	48	comp92973_c0_seq1	0.29	0	0	0.28	0
comp92972_c0_seq1	tubular mastigoneme protein	395	gi|348676743|gb|EGZ16560.1|hypothetical protein PHYSODRAFT_314310 [Phytophthora sojae]	EGZ16560	1.21748e-29	68	133.65	120	82	comp92972_c0_seq1	0	0	0	0	0.54
comp92969_c0_seq1	tpa: myb-like transcription factor	242	gi|425769330|gb|EKV07826.1|hypothetical protein PDIP_72040 [Penicillium digitatum Pd1] >gi|425770856|gb|EKV09316.1| hypothetical protein PDIG_62660 [Penicillium digitatum PHI26]	EKV07826	5.34427e-33	91	144.821	80	73	comp92969_c0_seq1	0	0	0	0	0
comp92968_c0_seq1	zinc (zn2 )-iron (fe2 ) permease family	293	gi|348686534|gb|EGZ26349.1|hypothetical protein PHYSODRAFT_297663 [Phytophthora sojae]	EGZ26349	8.99641e-12	77	74.3294	58	45	comp92968_c0_seq1	0	0	0	0.57	0
comp92965_c0_seq1	e3 ubiquitin-protein ligase march6 (membrane-associated ring finger protein 6)	328	gi|301090092|ref|XP_002895278.1|putative E3 ubiquitin-protein ligase MARCH6 (membrane-associated RING finger protein 6), putative [Phytophthora infestans T30-4] >gi|262100968|gb|EEY59020.1| putative E3 ubiquitin-protein ligase MARCH6 (membrane-associated RING finger protein 6), putative [Phytophthora infestans T30-4]	XP_002895278	1.51995e-27	74	126.716	90	67	comp92965_c0_seq1	0	0	0	0	0.5
comp92964_c0_seq1	hypothetical protein PHYSODRAFT_473651	311	gi|348689633|gb|EGZ29447.1|hypothetical protein PHYSODRAFT_473651 [Phytophthora sojae]	EGZ29447	1.89049e-22	68	109.768	102	70	comp92964_c0_seq1	0	0	0	0	0.36
comp92962_c0_seq1	protein kinase	344	gi|162449118|ref|YP_001611485.1|protein kinase [Sorangium cellulosum So ce56] >gi|161159700|emb|CAN91005.1| Protein kinase [Sorangium cellulosum So ce56]	YP_001611485	5.68772e-06	43	55.0694	112	49	comp92962_c0_seq1	0.16	0	0	0	0
comp92961_c0_seq1	conserved hypothetical protein	229	gi|301093221|ref|XP_002997459.1|conserved hypothetical protein [Phytophthora infestans T30-4] >gi|262110715|gb|EEY68767.1| conserved hypothetical protein [Phytophthora infestans T30-4]	XP_002997459	1.05971e-20	76	103.99	81	62	comp92961_c0_seq1	0	0	0	0	0.52
comp9296_c0_seq1	transmembrane protein	524	gi|325191587|emb|CCA25831.1|conserved hypothetical protein [Albugo laibachii Nc14]	CCA25831	3.62946e-52	75	136.732	104	79	comp9296_c0_seq1	0	0	0.1	0.1	0.99
comp92958_c0_seq1	hypothetical protein	262	gi|167516504|ref|XP_001742593.1|hypothetical protein [Monosiga brevicollis MX1] >gi|163779217|gb|EDQ92831.1| predicted protein [Monosiga brevicollis MX1]	XP_001742593	3.18947e-17	71	92.4337	87	62	comp92958_c0_seq1	0	0	0	0.22	0.44
comp92956_c0_seq1	phospholipase d	287	gi|325186118|emb|CCA20619.1|Phospholipase D putative [Albugo laibachii Nc14]	CCA20619	5.68875e-06	66	55.0694	59	39	comp92956_c0_seq1	0	0	0	0	0.59
comp92955_c0_seq1	hypothetical protein	263	gi|145548824|ref|XP_001460092.1|hypothetical protein [Paramecium tetraurelia strain d4-2] >gi|124427920|emb|CAK92695.1| unnamed protein product [Paramecium tetraurelia]	XP_001460092	3.64922e-13	61	78.9518	85	52	comp92955_c0_seq1	0	0.22	0	0.43	0
comp92954_c0_seq1	amp-binding enzyme	271	gi|255931681|ref|XP_002557397.1|Pc12g05520 [Penicillium chrysogenum Wisconsin 54-1255] >gi|211582016|emb|CAP80179.1| Pc12g05520 [Penicillium chrysogenum Wisconsin 54-1255]	XP_002557397	1.41671e-17	90	93.5893	72	65	comp92954_c0_seq1	0	0	0	0	0
comp92953_c0_seq1	hypothetical protein PHYSODRAFT_508758	218	gi|348675077|gb|EGZ14895.1|hypothetical protein PHYSODRAFT_508758 [Phytophthora sojae]	EGZ14895	7.15729e-22	94	107.842	54	51	comp92953_c0_seq1	0	0	0	0	0.27
comp92951_c0_seq1	isocitrate dehydrogenase	320	gi|66814906|gb|AAY56723.1|isocitrate dehydrogenase [Saltugilia splendens subsp. grantii]	AAY56723	9.85681e-51	96	203.756	106	102	comp92951_c0_seq1	0	0.17	0.34	0	0
comp9295_c0_seq1	fatty acid desaturase family protein	367	gi|290991508|ref|XP_002678377.1|fatty acid desaturase family protein [Naegleria gruberi] >gi|284091989|gb|EFC45633.1| fatty acid desaturase family protein [Naegleria gruberi]	XP_002678377	1.35101e-36	97	156.762	91	89	comp9295_c0_seq1	0	0	0	0.58	0
comp92947_c0_seq1	pentafunctional arom	270	gi|301094292|ref|XP_002896252.1|pentafunctional AROM polypeptide, putative [Phytophthora infestans T30-4] >gi|262109647|gb|EEY67699.1| pentafunctional AROM polypeptide, putative [Phytophthora infestans T30-4]	XP_002896252	5.95928e-24	82	114.775	88	73	comp92947_c0_seq1	0	0	0	0	0.63
comp92945_c0_seq1	predicted protein	221	gi|290972835|ref|XP_002669156.1|predicted protein [Naegleria gruberi] >gi|284082699|gb|EFC36412.1| predicted protein [Naegleria gruberi]	XP_002669156	8.44221e-34	97	147.517	73	71	comp92945_c0_seq1	0	0	0	0	0.54
comp92944_c0_seq1	hypothetical protein PHYSODRAFT_341559	226	gi|348666462|gb|EGZ06289.1|hypothetical protein PHYSODRAFT_341559 [Phytophthora sojae]	EGZ06289	2.53078e-22	87	109.383	70	61	comp92944_c0_seq1	0	0	0	0	0.53
comp92942_c0_seq1	anaphase-promoting complex	217	gi|301117346|ref|XP_002906401.1|anaphase-promoting complex subunit, putative [Phytophthora infestans T30-4] >gi|262107750|gb|EEY65802.1| anaphase-promoting complex subunit, putative [Phytophthora infestans T30-4]	XP_002906401	4.63922e-21	84	105.145	72	61	comp92942_c0_seq1	0	0	0.28	0	0.28
comp92941_c0_seq1	amino acid-polyamine-organocation family	233	gi|348678183|gb|EGZ18000.1|hypothetical protein PHYSODRAFT_300853 [Phytophthora sojae]	EGZ18000	2.86947e-26	88	122.479	77	68	comp92941_c0_seq1	0	0	0	0	0.51
comp92938_c0_seq1	hypothetical protein PHYSODRAFT_317757	208	gi|348670768|gb|EGZ10589.1|hypothetical protein PHYSODRAFT_317757 [Phytophthora sojae]	EGZ10589	2.58559e-11	85	72.7886	42	36	comp92938_c0_seq1	0	0	0	0	0.58
comp92937_c0_seq1	conserved hypothetical protein	217	gi|301106268|ref|XP_002902217.1|conserved hypothetical protein [Phytophthora infestans T30-4] >gi|262098837|gb|EEY56889.1| conserved hypothetical protein [Phytophthora infestans T30-4]	XP_002902217	6.52529e-07	80	58.151	40	32	comp92937_c0_seq1	0	0	0.28	0	0.28
comp92935_c0_seq1	phosphatidylinositide phosphatase sac1	257	gi|348680473|gb|EGZ20289.1|hypothetical protein PHYSODRAFT_497752 [Phytophthora sojae]	EGZ20289	2.71258e-24	81	115.931	88	72	comp92935_c0_seq1	0	0	0	0	0.67
comp92934_c0_seq1	ribosomal protein sa	275	gi|409125051|gb|AFV15300.1|laminin receptor [Meretrix meretrix]	AFV15300	3.34457e-35	86	152.14	90	78	comp92934_c0_seq1	0	0	0.21	0.21	0.21
comp92933_c0_seq1	ankyrin repeat and protein kinase domain containing protein 1	308	gi|348672452|gb|EGZ12272.1|hypothetical protein PHYSODRAFT_336711 [Phytophthora sojae]	EGZ12272	1.07679e-19	87	65.0846	40	35	comp92933_c0_seq1	0	0	0	0	0.72
comp92932_c0_seq1	major facilitator superfamily	282	gi|301095876|ref|XP_002897037.1|Major Facilitator Superfamily (MFS) [Phytophthora infestans T30-4] >gi|262108466|gb|EEY66518.1| Major Facilitator Superfamily (MFS) [Phytophthora infestans T30-4]	XP_002897037	1.40498e-09	70	67.0106	57	40	comp92932_c0_seq1	0	0	0	0	0.6
comp92931_c0_seq1	40s ribosomal protein s6-b	257	gi|384494444|gb|EIE84935.1|40S ribosomal protein S6-B [Rhizopus delemar RA 99-880] >gi|384500595|gb|EIE91086.1| 40S ribosomal protein S6-B [Rhizopus delemar RA 99-880]	EIE84935	8.3933e-42	100	174.096	85	85	comp92931_c0_seq1	0	0	0	0	0
comp92930_c0_seq1	cop9 signalosome complex subunit 2	266	gi|301094338|ref|XP_002896275.1|COP9 signalosome complex subunit 2 [Phytophthora infestans T30-4] >gi|262109670|gb|EEY67722.1| COP9 signalosome complex subunit 2 [Phytophthora infestans T30-4]	XP_002896275	3.73709e-34	95	148.673	88	84	comp92930_c0_seq1	0	0	0	0	0.65
comp92927_c0_seq1	avr1b-1 avirulence-like protein	234	gi|348669330|gb|EGZ09153.1|Avr1b-1 avirulence-like protein [Phytophthora sojae]	EGZ09153	3.60923e-29	84	132.109	79	67	comp92927_c0_seq1	0	0	0	0	0.5
comp92924_c0_seq1	h -translocating pyrophosphatase (h -ppase) family	258	gi|301111294|ref|XP_002904726.1|H -translocating Pyrophosphatase (H -PPase) Family [Phytophthora infestans T30-4] >gi|262095056|gb|EEY53108.1| H -translocating Pyrophosphatase (H -PPase) Family [Phytophthora infestans T30-4]	XP_002904726	6.04301e-24	95	114.775	66	63	comp92924_c0_seq1	0	0	0	0	0.67
comp92923_c0_seq1	acto_acaca ame: full=actobindin	243	gi|2507239|sp|P18281.2|ACTO_ACACARecName: Full=Actobindin	P18281	3.5891e-13	77	78.9518	61	47	comp92923_c0_seq1	0	0	0	0.24	0.48
comp92922_c0_seq1	component of cytosolic 80s ribosome and 60s large subunit	247	gi|384245716|gb|EIE19209.1|60S ribosomal protein L5 [Coccomyxa subellipsoidea C-169]	EIE19209	2.74171e-21	86	105.916	73	63	comp92922_c0_seq1	0	0.24	0	0.23	0
comp92920_c0_seq1	rcc1 and btb domain-containing protein 2	217	gi|348688712|gb|EGZ28526.1|hypothetical protein PHYSODRAFT_260366 [Phytophthora sojae]	EGZ28526	1.49239e-19	75	100.138	72	54	comp92920_c0_seq1	0	0	0	0	0.55
comp9292_c0_seq1	hypothetical protein VITISV_042183	725	gi|147783934|emb|CAN65748.1|hypothetical protein VITISV_042183 [Vitis vinifera]	CAN65748	9.2595e-26	71	122.094	114	81	comp9292_c0_seq1	0.42	0.21	0.07	0	0.07
comp92918_c0_seq1	cpr1-like cysteine proteinase	209	gi|28192373|gb|AAK07730.1|CPR1-like cysteine proteinase [Nicotiana tabacum]	AAK07730	3.60436e-05	53	52.373	81	43	comp92918_c0_seq1	0	0	0	0.29	0
comp92914_c0_seq1	ubiquitin-conjugating enzyme	266	gi|367029363|ref|XP_003663965.1|hypothetical protein MYCTH_111987 [Myceliophthora thermophila ATCC 42464] >gi|347011235|gb|AEO58720.1| hypothetical protein MYCTH_111987 [Myceliophthora thermophila ATCC 42464]	XP_003663965	1.8504e-41	100	172.94	88	88	comp92914_c0_seq1	0	0	0	0	0
comp92913_c0_seq1	adenosylhomocysteinase	252	gi|298377847|ref|ZP_06987797.1|adenosylhomocysteinase [Bacteroides sp. 3_1_19] >gi|301312274|ref|ZP_07218191.1| adenosylhomocysteinase [Bacteroides sp. 20_3] >gi|298265293|gb|EFI06956.1| adenosylhomocysteinase [Bacteroides sp. 3_1_19] >gi|300829696|gb|EFK60349.1| adenosylhomocysteinase [Bacteroides sp. 20_3]	ZP_06987797	7.63802e-32	90	140.969	83	75	comp92913_c0_seq1	0.24	0.46	0	0	0
comp92912_c0_seq1	glutathione peroxidase	386	gi|284433780|gb|ADB85096.1|putative glutathione peroxidase [Jatropha curcas]	ADB85096	2.10196e-29	64	132.88	128	83	comp92912_c0_seq1	0	0	0	0.41	0
comp92910_c0_seq1	t-complex protein beta subunit	290	gi|290999421|ref|XP_002682278.1|predicted protein [Naegleria gruberi] >gi|284095905|gb|EFC49534.1| predicted protein [Naegleria gruberi]	XP_002682278	6.86518e-36	100	154.451	96	96	comp92910_c0_seq1	0	0	0	0	0.58
comp92908_c0_seq1	endothelin-converting enzyme 1	247	gi|296140609|ref|YP_003647852.1|endothelin-converting enzyme 1 [Tsukamurella paurometabola DSM 20162] >gi|296028743|gb|ADG79513.1| Endothelin-converting enzyme 1 [Tsukamurella paurometabola DSM 20162]	YP_003647852	1.60555e-13	65	80.1073	75	49	comp92908_c0_seq1	0	0	0	0	0.71
comp92907_c0_seq1	cytoplasmic activation- proliferation-associated protein 1	206	gi|71897367|ref|NP_001026536.1|caprin-1 [Gallus gallus] >gi|53760555|gb|AAU93399.1| cytoplasmic activation- proliferation-associated protein 1 [Gallus gallus]	NP_001026536	1.46139e-22	100	110.153	53	53	comp92907_c0_seq1	0	0	0	0	0
comp92903_c0_seq1	protein kinase	415	gi|348668063|gb|EGZ07887.1|hypothetical protein PHYSODRAFT_549964 [Phytophthora sojae]	EGZ07887	1.55405e-08	55	63.5438	119	66	comp92903_c0_seq1	0	0	0	0	0.51
comp92902_c0_seq1	cytosolic malate dehydrogenase	235	gi|161088776|gb|ABX57447.1|cytosolic malate dehydrogenase [Hepialus humuli]	ABX57447	1.63317e-13	84	80.1073	71	60	comp92902_c0_seq1	0.26	0	0	0.25	0
comp92901_c0_seq1	hypothetical protein KQS_06590	213	gi|383450614|ref|YP_005357335.1|hypothetical protein KQS_06590 [Flavobacterium indicum GPTSA100-9] >gi|380502236|emb|CCG53278.1| Protein of unknown function precursor; putative adhesin [Flavobacterium indicum GPTSA100-9]	YP_005357335	6.52529e-07	61	58.151	72	44	comp92901_c0_seq1	0	0	0.28	0	0
comp92900_c0_seq1	s chain 60s ribosomal subunit in complex with initiation factor this file contains 5s rrna and proteins of molecule	258	gi|340506311|gb|EGR32478.1|hypothetical protein IMG5_081360 [Ichthyophthirius multifiliis]	EGR32478	2.08178e-16	75	89.7373	76	57	comp92900_c0_seq1	0	0	0.67	0	0
comp9290_c1_seq1	acyltransferase family	647	gi|301126990|ref|XP_002909888.1|acyltransferase family [Phytophthora infestans T30-4] >gi|262100995|gb|EEY59047.1| acyltransferase family [Phytophthora infestans T30-4]	XP_002909888	5.83909e-44	66	182.185	208	138	comp9290_c1_seq1	0	0	0	0	1.42
comp9290_c0_seq1	acyltransferase family	217	gi|301095701|ref|XP_002896950.1|acyltransferase family [Phytophthora infestans T30-4] >gi|262108597|gb|EEY66649.1| acyltransferase family [Phytophthora infestans T30-4]	XP_002896950	4.96809e-15	76	85.1149	64	49	comp9290_c0_seq1	0	0	0	0	0.83
comp929_c1_seq1	2-oxoglutarate dehydrogenase e1 component	276	gi|301096175|ref|XP_002897185.1|2-oxoglutarate dehydrogenase E1 component, putative [Phytophthora infestans T30-4] >gi|262107270|gb|EEY65322.1| 2-oxoglutarate dehydrogenase E1 component, putative [Phytophthora infestans T30-4]	XP_002897185	2.15521e-42	96	176.022	91	88	comp929_c1_seq1	0	0	0.21	0.2	0
comp929_c0_seq1	2-oxoglutarate dehydrogenase e1	398	gi|348671428|gb|EGZ11249.1|hypothetical protein PHYSODRAFT_347669 [Phytophthora sojae]	EGZ11249	3.05845e-60	88	235.343	132	117	comp929_c0_seq1	0	0	0	0.13	0.54
comp92897_c0_seq1	mcd1 scc1 rad21 protein	301	gi|367018352|ref|XP_003658461.1|hypothetical protein MYCTH_2294252 [Myceliophthora thermophila ATCC 42464] >gi|347005728|gb|AEO53216.1| hypothetical protein MYCTH_2294252 [Myceliophthora thermophila ATCC 42464]	XP_003658461	2.94881e-23	100	112.464	68	68	comp92897_c0_seq1	0	0	0	0	0
comp92894_c0_seq1	respiratory burst oxidase homolog protein b-like	322	gi|225450802|ref|XP_002283888.1|PREDICTED: respiratory burst oxidase homolog protein B-like [Vitis vinifera]	XP_002283888	0.000528012	72	48.521	50	36	comp92894_c0_seq1	0	0	0	0	0.51
comp92893_c0_seq1	diacylglycerol o-	271	gi|301118298|ref|XP_002906877.1|diacylglycerol O-acyltransferase, putative [Phytophthora infestans T30-4] >gi|262108226|gb|EEY66278.1| diacylglycerol O-acyltransferase, putative [Phytophthora infestans T30-4]	XP_002906877	1.01058e-31	83	140.584	90	75	comp92893_c0_seq1	0	0	0	0	0.63
comp92891_c0_seq1	low quality protein: slit homolog 1 partial	315	gi|348674185|gb|EGZ14004.1|hypothetical protein PHYSODRAFT_547361 [Phytophthora sojae]	EGZ14004	2.90535e-18	68	95.9005	101	69	comp92891_c0_seq1	0	0	0	0	0.53
comp92886_c0_seq1	predicted protein	239	gi|290984946|ref|XP_002675187.1|predicted protein [Naegleria gruberi] >gi|284088782|gb|EFC42443.1| predicted protein [Naegleria gruberi]	XP_002675187	2.12347e-05	57	53.1434	59	34	comp92886_c0_seq1	0.25	0	0	0	0.25
comp92885_c0_seq1	protein kinase 141814 isoform 2	285	gi|328496501|gb|AEB21379.1|protein kinase 141814 isoform 2 [Phytophthora sojae]	AEB21379	1.59067e-29	90	133.265	94	85	comp92885_c0_seq1	0	0	0	0.39	0.2
comp92883_c0_seq1	conserved hypothetical protein	256	gi|301106629|ref|XP_002902397.1|conserved hypothetical protein [Phytophthora infestans T30-4] >gi|262098271|gb|EEY56323.1| conserved hypothetical protein [Phytophthora infestans T30-4]	XP_002902397	1.06917e-12	67	77.411	68	46	comp92883_c0_seq1	0	0	0	0	0.68
comp92882_c0_seq1	12-oxophytodienoate reductase, putative	214	gi|301095517|ref|XP_002896859.1|12-oxophytodienoate reductase, putative [Phytophthora infestans T30-4] >gi|262108742|gb|EEY66794.1| 12-oxophytodienoate reductase, putative [Phytophthora infestans T30-4]	XP_002896859	1.35431e-20	78	103.605	70	55	comp92882_c0_seq1	0	0	0	0	0.56
comp9288_c0_seq1	40s ribosomal protein s11	626	gi|70937128|ref|XP_739413.1|40S ribosomal protein S11 [Plasmodium chabaudi chabaudi] >gi|56516394|emb|CAH75475.1| 40S ribosomal protein S11, putative [Plasmodium chabaudi chabaudi]	XP_739413	5.30938e-52	78	208.764	159	125	comp9288_c0_seq1	0.33	0.49	0.32	0.64	0.24
comp92877_c0_seq1	clan family subtilisin-like serine peptidase	240	gi|374299765|ref|YP_005051404.1|Furin [Desulfovibrio africanus str. Walvis Bay] >gi|332552701|gb|EGJ49745.1| Furin [Desulfovibrio africanus str. Walvis Bay]	YP_005051404	6.81516e-12	58	74.7146	77	45	comp92877_c0_seq1	0	0	0.24	0.49	0
comp92876_c0_seq1	predicted protein	228	gi|290994088|ref|XP_002679664.1|predicted protein [Naegleria gruberi] >gi|284093282|gb|EFC46920.1| predicted protein [Naegleria gruberi]	XP_002679664	1.69362e-26	85	123.25	75	64	comp92876_c0_seq1	0	0	0	0	0.78
comp92874_c0_seq1	sar dna-binding protein-1-garden pea	306	gi|66270668|gb|AAY34142.1|Nop58p [Physarum polycephalum]	AAY34142	2.10274e-13	60	79.7221	104	63	comp92874_c0_seq1	0	0	0	0	0.55
comp92871_c0_seq1	spindle assembly	288	gi|301112805|ref|XP_002998173.1|spindle assembly protein, putative [Phytophthora infestans T30-4] >gi|262112467|gb|EEY70519.1| spindle assembly protein, putative [Phytophthora infestans T30-4]	XP_002998173	4.34563e-14	88	82.0333	50	44	comp92871_c0_seq1	0	0	0	0	0.59
comp92870_c0_seq1	cytochrome P450, putative	235	gi|301101150|ref|XP_002899664.1|cytochrome P450, putative [Phytophthora infestans T30-4] >gi|262103972|gb|EEY62024.1| cytochrome P450, putative [Phytophthora infestans T30-4]	XP_002899664	4.58692e-08	66	62.003	75	50	comp92870_c0_seq1	0	0	0	0	0.5
comp92869_c0_seq1	atp-dependent protease la	244	gi|301103348|ref|XP_002900760.1|peroxisomal Lon protease [Phytophthora infestans T30-4] >gi|262101515|gb|EEY59567.1| peroxisomal Lon protease [Phytophthora infestans T30-4]	XP_002900760	4.40242e-11	94	72.0182	39	37	comp92869_c0_seq1	0	0	0	0	0.48
comp92868_c0_seq1	rab gtpase	253	gi|328872116|gb|EGG20483.1|Rab GTPase [Dictyostelium fasciculatum]	EGG20483	3.089e-15	94	62.7734	37	35	comp92868_c0_seq1	0	0	0	0	0.69
comp92867_c0_seq1	fatty acid synthase beta subunit dehydratase	235	gi|425770026|gb|EKV08501.1|Fatty acid synthase beta subunit, putative [Penicillium digitatum Pd1] >gi|425771717|gb|EKV10154.1| Fatty acid synthase beta subunit, putative [Penicillium digitatum PHI26]	EKV08501	1.01586e-39	97	167.162	77	75	comp92867_c0_seq1	0	0	0	0	0
comp92865_c0_seq1	conserved oligomeric golgi complex	207	gi|301117870|ref|XP_002906663.1|conserved oligomeric Golgi complex subunit, putative [Phytophthora infestans T30-4] >gi|262108012|gb|EEY66064.1| conserved oligomeric Golgi complex subunit, putative [Phytophthora infestans T30-4]	XP_002906663	0.000105217	64	50.8322	57	37	comp92865_c0_seq1	0	0	0	0	0.59
comp92863_c0_seq1	24-sterol c-methyltransferase	243	gi|168067590|ref|XP_001785695.1|predicted protein [Physcomitrella patens subsp. patens] >gi|162662665|gb|EDQ49490.1| predicted protein [Physcomitrella patens subsp. patens]	XP_001785695	1.11953e-14	70	83.9593	74	52	comp92863_c0_seq1	0	0	0	0	0.72
comp92862_c0_seq1	peptidase s9 prolyl oligopeptidase active site domain protein	298	gi|37520150|ref|NP_923527.1|acylamino acid-releasing enzyme [Gloeobacter violaceus PCC 7421] >gi|35211143|dbj|BAC88522.1| acylamino-acid-releasing enzyme [Gloeobacter violaceus PCC 7421]	NP_923527	2.5987e-11	72	72.7886	65	47	comp92862_c0_seq1	0	0	0	0	0.56
comp92861_c0_seq1	hypothetical protein PHYSODRAFT_311821	218	gi|348685428|gb|EGZ25243.1|hypothetical protein PHYSODRAFT_311821 [Phytophthora sojae]	EGZ25243	3.33241e-11	68	72.4034	73	50	comp92861_c0_seq1	0	0	0	0.55	0
comp92855_c0_seq1	acbp-domain-containing protein	272	gi|290988586|ref|XP_002676979.1|predicted protein [Naegleria gruberi] >gi|284090584|gb|EFC44235.1| predicted protein [Naegleria gruberi]	XP_002676979	2.58185e-19	69	99.3673	96	67	comp92855_c0_seq1	0	0	0	0.62	0
comp92854_c0_seq1	conserved hypothetical protein	239	gi|301112983|ref|XP_002998262.1|conserved hypothetical protein [Phytophthora infestans T30-4] >gi|262112556|gb|EEY70608.1| conserved hypothetical protein [Phytophthora infestans T30-4]	XP_002998262	2.50838e-06	72	56.225	50	36	comp92854_c0_seq1	0	0	0	0	0.49
comp92853_c0_seq1	Cct8	279	gi|372124419|gb|AEX87619.1|Cct8 [Penicillium citrinum]	AEX87619	1.49253e-43	100	179.874	92	92	comp92853_c0_seq1	0	0	0	0	0
comp92851_c0_seq1	globulin precursor	317	gi|793856|emb|CAA57847.1|globulin precursor [Magnolia salicifolia]	CAA57847	1.64594e-21	75	106.686	105	79	comp92851_c0_seq1	0.18	0.18	0.17	0	0
comp92849_c0_seq1	gpr7 transmembrane protein	213	gi|348685611|gb|EGZ25426.1|hypothetical protein PHYSODRAFT_344948 [Phytophthora sojae]	EGZ25426	3.43711e-21	90	92.8189	52	47	comp92849_c0_seq1	0	0	0.28	0	0.28
comp92848_c0_seq1	serum deprivation-response	279	gi|118093380|ref|XP_421903.2|PREDICTED: serum deprivation-response protein [Gallus gallus]	XP_421903	1.30752e-39	100	166.777	92	92	comp92848_c0_seq1	0	0	0	0	0
comp92844_c0_seq1	hypothetical protein PHYSODRAFT_344156	336	gi|348690226|gb|EGZ30040.1|hypothetical protein PHYSODRAFT_344156 [Phytophthora sojae]	EGZ30040	1.00662e-15	73	87.4261	72	53	comp92844_c0_seq1	0	0	0	0.16	0.49
comp92843_c0_seq1	rs17_neucr 40s ribosomal protein s17	204	gi|67539618|ref|XP_663583.1|RS17_NEUCR 40S ribosomal protein S17 (CRP3) [Aspergillus nidulans FGSC A4] >gi|40738538|gb|EAA57728.1| RS17_NEUCR 40S ribosomal protein S17 (CRP3) [Aspergillus nidulans FGSC A4] >gi|259479838|tpe|CBF70428.1| TPA: 40S ribosomal protein S17, putative (AFU_orthologue; AFUA_2G10300) [Aspergillus nidulans FGSC A4]	XP_663583	1.51728e-19	87	100.138	64	56	comp92843_c0_seq1	0	0.61	0	0	0
comp92842_c0_seq1	adenylate kinase	228	gi|294881687|ref|XP_002769447.1|conserved hypothetical protein [Perkinsus marinus ATCC 50983] >gi|294945126|ref|XP_002784567.1| conserved hypothetical protein [Perkinsus marinus ATCC 50983] >gi|239872906|gb|EER02165.1| conserved hypothetical protein [Perkinsus marinus ATCC 50983] >gi|239897666|gb|EER16363.1| conserved hypothetical protein [Perkinsus marinus ATCC 50983]	XP_002769447	2.37424e-12	72	76.2554	69	50	comp92842_c0_seq1	0	0	0	0	0.52
comp92837_c0_seq1	uncharacterized rna-binding	268	gi|356536248|ref|XP_003536651.1|PREDICTED: uncharacterized RNA-binding protein C25G10.01-like [Glycine max]	XP_003536651	0.000180263	66	50.0618	45	30	comp92837_c0_seq1	0	0	0	0	0.64
comp92835_c0_seq1	protein kinase	224	gi|301115007|ref|XP_002999273.1|protein kinase, putative [Phytophthora infestans T30-4] >gi|262111367|gb|EEY69419.1| protein kinase, putative [Phytophthora infestans T30-4]	XP_002999273	7.38817e-22	83	107.842	74	62	comp92835_c0_seq1	0	0	0	0	0.53
comp92834_c0_seq1	hypothetical protein PHYSODRAFT_304341	202	gi|348670647|gb|EGZ10468.1|hypothetical protein PHYSODRAFT_304341 [Phytophthora sojae]	EGZ10468	5.22694e-12	76	75.0998	55	42	comp92834_c0_seq1	0	0	0	0	0.6
comp92833_c0_seq1	predicted protein	238	gi|290985433|ref|XP_002675430.1|predicted protein [Naegleria gruberi] >gi|284089026|gb|EFC42686.1| predicted protein [Naegleria gruberi]	XP_002675430	1.46375e-22	96	110.153	64	62	comp92833_c0_seq1	0	0	0	0	0.49
comp92832_c0_seq1	kinesin-like protein kif19-like	218	gi|325190825|emb|CCA25314.1|kinesin putative [Albugo laibachii Nc14]	CCA25314	6.27009e-18	83	94.7449	65	54	comp92832_c0_seq1	0	0	0	0	0.27
comp92831_c0_seq1	low quality protein: spermatogenesis-associated protein 5-like protein 1-like	295	gi|301120474|ref|XP_002907964.1|ATPase [Phytophthora infestans T30-4] >gi|262102995|gb|EEY61047.1| ATPase [Phytophthora infestans T30-4]	XP_002907964	1.0185e-31	87	140.584	87	76	comp92831_c0_seq1	0	0	0	0	0.57
comp92829_c0_seq1	pleiotropic drug resistance protein abc superfamily	260	gi|348668944|gb|EGZ08767.1|hypothetical protein PHYSODRAFT_339201 [Phytophthora sojae]	EGZ08767	1.26152e-05	69	53.9138	52	36	comp92829_c0_seq1	0	0	0	0	0.66
comp92828_c0_seq1	actin-like protein	206	gi|328768558|gb|EGF78604.1|hypothetical protein BATDEDRAFT_20268 [Batrachochytrium dendrobatidis JAM81]	EGF78604	2.0392e-24	89	116.316	67	60	comp92828_c0_seq1	0	0	0	0	0.3
comp92827_c0_seq1	villin 1	222	gi|291241853|ref|XP_002740826.1|PREDICTED: supervillin-like [Saccoglossus kowalevskii]	XP_002740826	1.89386e-09	76	66.6254	55	42	comp92827_c0_seq1	0.28	0	0	0	0.27
comp92826_c0_seq1	u3 small nucleolar rna-associated	227	gi|348665917|gb|EGZ05745.1|hypothetical protein PHYSODRAFT_356172 [Phytophthora sojae]	EGZ05745	1.43706e-17	87	93.5893	65	57	comp92826_c0_seq1	0	0	0	0	0.52
comp92825_c0_seq1	aconitate hydratase	220	gi|403331030|gb|EJY64435.1|Aconitate hydratase 1 family protein [Oxytricha trifallax]	EJY64435	8.74919e-20	79	100.908	72	57	comp92825_c0_seq1	0	0	0	0.54	0
comp92824_c0_seq1	propionyl coenzyme a carboxylase (pi-pcc1)	243	gi|348670956|gb|EGZ10777.1|hypothetical protein PHYSODRAFT_352373 [Phytophthora sojae]	EGZ10777	8.57194e-15	66	84.3445	80	53	comp92824_c0_seq1	0	0	0	0.48	0
comp92823_c0_seq1	polyribonucleotide nucleotidyltransferase	218	gi|348688829|gb|EGZ28643.1|hypothetical protein PHYSODRAFT_537335 [Phytophthora sojae]	EGZ28643	5.68423e-11	72	71.633	74	54	comp92823_c0_seq1	0	0	0	0	0.55
comp92821_c0_seq1	hypothetical protein PHYSODRAFT_247542	358	gi|348666128|gb|EGZ05956.1|hypothetical protein PHYSODRAFT_247542 [Phytophthora sojae]	EGZ05956	5.35425e-33	84	144.821	119	100	comp92821_c0_seq1	0	0	0	0.15	0.46
comp92820_c0_seq1	conserved hypothetical protein	284	gi|301114725|ref|XP_002999132.1|conserved hypothetical protein [Phytophthora infestans T30-4] >gi|262111226|gb|EEY69278.1| conserved hypothetical protein [Phytophthora infestans T30-4]	XP_002999132	3.78607e-31	87	138.658	88	77	comp92820_c0_seq1	0	0	0	0	0.6
comp92817_c0_seq1	rho guanine nucleotide exchange factor 7-like isoform 2	217	gi|432849884|ref|XP_004066660.1|PREDICTED: rho guanine nucleotide exchange factor 7-like [Oryzias latipes]	XP_004066660	1.23062e-05	57	53.9138	69	40	comp92817_c0_seq1	0	0	0	0.28	0.28
comp92814_c0_seq1	protein serine threonine kinase	253	gi|330812918|ref|XP_003291363.1|hypothetical protein DICPUDRAFT_38849 [Dictyostelium purpureum] >gi|325078463|gb|EGC32113.1| hypothetical protein DICPUDRAFT_38849 [Dictyostelium purpureum]	XP_003291363	4.19112e-30	83	135.191	81	68	comp92814_c0_seq1	0	0	0	0	0.69
comp9281_c0_seq1	hypothetical protein COCSUDRAFT_53614	319	gi|384249153|gb|EIE22635.1|hypothetical protein COCSUDRAFT_53614 [Coccomyxa subellipsoidea C-169]	EIE22635	1.1066e-09	65	67.3958	67	44	comp9281_c0_seq1	0	0.35	0	0	0.35
comp92808_c0_seq1	protein kinase domain containing protein	204	gi|112789913|gb|ABI21595.1|hypothetical protein [uncultured organism]	ABI21595	2.26509e-07	71	59.6918	64	46	comp92808_c0_seq1	0	0	0	0	0
comp92807_c0_seq1	hypothetical protein PHYSODRAFT_529965	243	gi|348667107|gb|EGZ06933.1|hypothetical protein PHYSODRAFT_529965 [Phytophthora sojae]	EGZ06933	4.37189e-35	94	151.754	79	75	comp92807_c0_seq1	0	0	0	0	0.48
comp92805_c0_seq1	pre-rrna processing protein	261	gi|255941010|ref|XP_002561274.1|Pc16g09620 [Penicillium chrysogenum Wisconsin 54-1255] >gi|211585897|emb|CAP93632.1| Pc16g09620 [Penicillium chrysogenum Wisconsin 54-1255]	XP_002561274	3.74148e-42	100	175.252	87	87	comp92805_c0_seq1	0	0	0	0	0
comp92804_c0_seq1	methionyl-trna synthetase	331	gi|291001311|ref|XP_002683222.1|predicted protein [Naegleria gruberi] >gi|284096851|gb|EFC50478.1| predicted protein [Naegleria gruberi]	XP_002683222	5.69291e-51	97	204.527	110	107	comp92804_c0_seq1	0	0	0	0.16	0.33
comp92803_c0_seq1	dna replication licensing factor	274	gi|348683432|gb|EGZ23247.1|hypothetical protein PHYSODRAFT_480390 [Phytophthora sojae]	EGZ23247	4.23602e-38	94	161.77	90	85	comp92803_c0_seq1	0	0	0	0	0.21
comp92802_c0_seq1	hypothetical protein CHGG_05033	301	gi|116196870|ref|XP_001224247.1|hypothetical protein CHGG_05033 [Chaetomium globosum CBS 148.51] >gi|88180946|gb|EAQ88414.1| hypothetical protein CHGG_05033 [Chaetomium globosum CBS 148.51]	XP_001224247	3.35047e-43	100	178.718	100	100	comp92802_c0_seq1	0	0	0	0	0
comp92801_c0_seq1	protein lig- isoform a	241	gi|290990550|ref|XP_002677899.1|predicted protein [Naegleria gruberi] >gi|284091509|gb|EFC45155.1| predicted protein [Naegleria gruberi]	XP_002677899	2.47676e-38	95	162.54	80	76	comp92801_c0_seq1	0	0	0	0	0.49
comp92800_c0_seq1	translation initiation factor eif-3b	251	gi|426201518|gb|EKV51441.1|hypothetical protein AGABI2DRAFT_182409, partial [Agaricus bisporus var. bisporus H97]	EKV51441	1.03471e-20	73	103.99	79	58	comp92800_c0_seq1	0	0	0	0	0.69
comp92799_c0_seq1	3-hydroxybutyrate dehydrogenase	222	gi|386396882|ref|ZP_10081660.1|3-hydroxybutyrate dehydrogenase [Bradyrhizobium sp. WSM1253] >gi|385737508|gb|EIG57704.1| 3-hydroxybutyrate dehydrogenase [Bradyrhizobium sp. WSM1253]	ZP_10081660	1.60325e-08	72	63.5438	59	43	comp92799_c0_seq1	0	0	0	0.27	0.27
comp92798_c0_seq1	hypothetical protein PHYSODRAFT_315506	358	gi|348674850|gb|EGZ14668.1|hypothetical protein PHYSODRAFT_315506 [Phytophthora sojae]	EGZ14668	1.12859e-06	41	57.3806	125	52	comp92798_c0_seq1	0	0	0	0	0.61
comp92794_c0_seq1	duf907 domain-containing protein	273	gi|255947240|ref|XP_002564387.1|Pc22g03440 [Penicillium chrysogenum Wisconsin 54-1255] >gi|211591404|emb|CAP97632.1| Pc22g03440 [Penicillium chrysogenum Wisconsin 54-1255]	XP_002564387	6.77861e-28	90	127.872	91	82	comp92794_c0_seq1	0	0	0	0	0
comp92792_c0_seq1	hypothetical protein PHYSODRAFT_314310	261	gi|348676743|gb|EGZ16560.1|hypothetical protein PHYSODRAFT_314310 [Phytophthora sojae]	EGZ16560	6.90614e-12	69	74.7146	79	55	comp92792_c0_seq1	0	0	0	0	0.44
comp92791_c0_seq1	#NAME?	305	gi|71408806|ref|XP_806783.1|hypothetical protein [Trypanosoma cruzi strain CL Brener] >gi|70870630|gb|EAN84932.1| hypothetical protein, conserved [Trypanosoma cruzi]	XP_806783	1.12166e-06	53	57.3806	88	47	comp92791_c0_seq1	0	0	0	0.18	0.55
comp92790_c0_seq1	ribonucleo protein component snu13p	233	gi|428163049|gb|EKX32142.1|ribonucleo protein component Snu13p [Guillardia theta CCMP2712]	EKX32142	6.40735e-18	90	94.7449	72	65	comp92790_c0_seq1	0.26	0	0	0	0.25
comp92786_c0_seq1	hypothetical protein CHGG_01244	246	gi|116181232|ref|XP_001220465.1|hypothetical protein CHGG_01244 [Chaetomium globosum CBS 148.51] >gi|88185541|gb|EAQ93009.1| hypothetical protein CHGG_01244 [Chaetomium globosum CBS 148.51]	XP_001220465	3.69695e-26	98	122.094	61	60	comp92786_c0_seq1	0	0	0	0	0
comp92784_c0_seq1	serine threonine kinase	283	gi|302849722|ref|XP_002956390.1|serine/threonine kinase [Volvox carteri f. nagariensis] >gi|300258296|gb|EFJ42534.1| serine/threonine kinase [Volvox carteri f. nagariensis]	XP_002956390	4.45165e-48	100	194.897	94	94	comp92784_c0_seq1	0	0.2	0	0.2	0.2
comp92779_c0_seq1	hypothetical protein PHYSODRAFT_500204	212	gi|348676790|gb|EGZ16607.1|hypothetical protein PHYSODRAFT_500204 [Phytophthora sojae]	EGZ16607	3.57583e-21	87	105.531	63	55	comp92779_c0_seq1	0	0	0	0	0.57
comp92769_c0_seq1	large subunit ribosomal protein l22e	434	gi|422295775|gb|EKU23074.1|large subunit ribosomal protein L22e [Nannochloropsis gaditana CCMP526]	EKU23074	1.90453e-22	80	109.768	105	85	comp92769_c0_seq1	0	0	0	0.12	0.49
comp92767_c0_seq1	histidyl-trna synthetase	224	gi|348688429|gb|EGZ28243.1|hypothetical protein PHYSODRAFT_475569 [Phytophthora sojae]	EGZ28243	3.66671e-21	79	105.531	74	59	comp92767_c0_seq1	0	0	0	0.26	0.27
comp92766_c0_seq1	histone h3	228	gi|48427860|sp|Q9HDN1.3|H3_MORAPRecName: Full=Histone H3 >gi|11121216|emb|CAC14792.1| histone H3 [Mortierella alpina] >gi|11121219|emb|CAC14794.1| histone H3 [Mortierella alpina]	Q9HDN1	1.42561e-33	98	146.747	76	75	comp92766_c0_seq1	0.53	0	0.26	0	0
comp92765_c0_seq1	sulfate permease family	207	gi|348679412|gb|EGZ19228.1|hypothetical protein PHYSODRAFT_491658 [Phytophthora sojae]	EGZ19228	6.13987e-21	87	104.76	66	58	comp92765_c0_seq1	0	0	0	0	0.59
comp92761_c0_seq1	hypothetical protein OsI_10536	231	gi|218192341|gb|EEC74768.1|hypothetical protein OsI_10536 [Oryza sativa Indica Group]	EEC74768	1.29841e-10	82	70.4774	46	38	comp92761_c0_seq1	0.26	0	0.26	0	0
comp92754_c0_seq1	af153205_1cd44-like protein	373	gi|5002373|gb|AAD37443.1|AF153205_1CD44-like protein [Gallus gallus]	AAD37443	3.15448e-65	99	251.906	122	121	comp92754_c0_seq1	0	0	0	0	0
comp92752_c0_seq1	hypothetical protein CAOG_02736	250	gi|320167812|gb|EFW44711.1|hypothetical protein CAOG_02736 [Capsaspora owczarzaki ATCC 30864]	EFW44711	3.23144e-06	61	55.8398	60	37	comp92752_c0_seq1	0	0	0.23	0	0
comp9275_c1_seq1	hypothetical protein PHYSODRAFT_495640	209	gi|348682115|gb|EGZ21931.1|hypothetical protein PHYSODRAFT_495640 [Phytophthora sojae]	EGZ21931	2.1033e-21	86	106.301	68	59	comp9275_c1_seq1	0	0	0	0	0.29
comp9275_c0_seq1	conserved hypothetical protein	204	gi|301106617|ref|XP_002902391.1|conserved hypothetical protein [Phytophthora infestans T30-4] >gi|262098265|gb|EEY56317.1| conserved hypothetical protein [Phytophthora infestans T30-4]	XP_002902391	2.67826e-16	84	89.3521	51	43	comp9275_c0_seq1	0	0	0	0	0.6
comp92749_c0_seq1	penta ef hand calcium binding protein	276	gi|66803108|ref|XP_635397.1|penta EF hand calcium binding protein [Dictyostelium discoideum AX4] >gi|75020351|sp|Q95YL5.1|PEFA_DICDI RecName: Full=Penta-EF hand domain-containing protein 1; AltName: Full=Apoptosis-linked gene 2 protein homolog A; AltName: Full=Dd-ALG-2a; AltName: Full=DdPEF-1 >gi|19880046|gb|AAM00237.1|AF358911_1 apoptosis-linked gene 2 [Dictyostelium discoideum] >gi|19880050|gb|…	XP_635397	7.70106e-24	77	114.39	90	70	comp92749_c0_seq1	0	0	0.21	0.41	0
comp92747_c0_seq1	predicted protein	329	gi|290975654|ref|XP_002670557.1|predicted protein [Naegleria gruberi] >gi|284084117|gb|EFC37813.1| predicted protein [Naegleria gruberi]	XP_002670557	7.49785e-35	90	150.984	109	99	comp92747_c0_seq1	0	0	0	0	0.5
comp92746_c0_seq1	dna replication complex gins protein psf1	217	gi|325191763|emb|CCA25651.1|DNA replication complex GINS protein PSF1 putative [Albugo laibachii Nc14]	CCA25651	1.10421e-22	84	110.538	70	59	comp92746_c0_seq1	0	0	0	0	0.55
comp92745_c0_seq1	conserved hypothetical protein	213	gi|301111880|ref|XP_002905019.1|conserved hypothetical protein [Phytophthora infestans T30-4] >gi|262095349|gb|EEY53401.1| conserved hypothetical protein [Phytophthora infestans T30-4]	XP_002905019	8.24364e-18	82	94.3597	63	52	comp92745_c0_seq1	0	0	0	0.28	0.28
comp92744_c0_seq1	eukaryotic peptide chain release factor gtp-binding subunit	224	gi|425778057|gb|EKV16202.1|Translation release factor eRF3, putative [Penicillium digitatum Pd1] >gi|425780594|gb|EKV18600.1| Translation release factor eRF3, putative [Penicillium digitatum PHI26]	EKV16202	1.21498e-32	95	143.665	74	71	comp92744_c0_seq1	0	0	0	0	0
comp92742_c0_seq1	conserved hypothetical protein	275	gi|301123503|ref|XP_002909478.1|conserved hypothetical protein [Phytophthora infestans T30-4] >gi|262100240|gb|EEY58292.1| conserved hypothetical protein [Phytophthora infestans T30-4]	XP_002909478	2.95044e-07	55	59.3066	83	46	comp92742_c0_seq1	0	0	0	0	0.41
comp92741_c0_seq1	60s ribosomal protein l6-like	265	gi|390601041|gb|EIN10435.1|hypothetical protein PUNSTDRAFT_51072 [Punctularia strigosozonata HHB-11173 SS5]	EIN10435	1.4267e-17	70	93.5893	93	66	comp92741_c0_seq1	0.22	0	0	0.21	0
comp92736_c0_seq1	hypothetical protein PHYSODRAFT_553530	318	gi|348690722|gb|EGZ30536.1|hypothetical protein PHYSODRAFT_553530 [Phytophthora sojae]	EGZ30536	1.38501e-28	75	130.183	108	81	comp92736_c0_seq1	0	0	0	0.17	0.35
comp92735_c0_seq1	cathepsin b	292	gi|145498570|ref|XP_001435272.1|hypothetical protein [Paramecium tetraurelia strain d4-2] >gi|124402403|emb|CAK67875.1| unnamed protein product [Paramecium tetraurelia]	XP_001435272	1.94369e-14	57	83.1889	109	63	comp92735_c0_seq1	0	0	0	0.57	0
comp92734_c0_seq1	predicted protein	248	gi|290972952|ref|XP_002669214.1|predicted protein [Naegleria gruberi] >gi|284082758|gb|EFC36470.1| predicted protein [Naegleria gruberi]	XP_002669214	1.5515e-16	74	90.1225	85	63	comp92734_c0_seq1	0	0	0	0.23	0.47
comp92733_c0_seq1	hypothetical protein PHYSODRAFT_358530	204	gi|348688681|gb|EGZ28495.1|hypothetical protein PHYSODRAFT_358530 [Phytophthora sojae]	EGZ28495	4.88093e-18	83	95.1301	67	56	comp92733_c0_seq1	0	0	0	0	0.6
comp92732_c0_seq1	hypothetical protein PHYSODRAFT_358230	237	gi|348687315|gb|EGZ27129.1|hypothetical protein PHYSODRAFT_358230 [Phytophthora sojae]	EGZ27129	2.59857e-11	70	72.7886	80	56	comp92732_c0_seq1	0	0	0	0.25	0.5
comp92729_c0_seq1	hypothetical protein PHYSODRAFT_529258	218	gi|348667625|gb|EGZ07450.1|hypothetical protein PHYSODRAFT_529258 [Phytophthora sojae]	EGZ07450	7.91331e-21	83	104.375	72	60	comp92729_c0_seq1	0	0	0	0	0.27
comp92728_c0_seq1	ubiquitin carboxyl-terminal hydrolase	320	gi|348690171|gb|EGZ29985.1|hypothetical protein PHYSODRAFT_470080 [Phytophthora sojae]	EGZ29985	6.46352e-10	86	68.1662	36	31	comp92728_c0_seq1	0	0	0	0	0.52
comp92727_c0_seq1	glutamine synthetase type iii	202	gi|295098897|emb|CBK87986.1|L-glutamine synthetase [Eubacterium cylindroides T2-87]	CBK87986	7.83626e-08	66	61.2326	72	48	comp92727_c0_seq1	0.31	0	0.3	0	0
comp92726_c0_seq1	conserved hypothetical protein	272	gi|301113109|ref|XP_002998325.1|conserved hypothetical protein [Phytophthora infestans T30-4] >gi|262112619|gb|EEY70671.1| conserved hypothetical protein [Phytophthora infestans T30-4]	XP_002998325	1.51012e-27	92	126.716	77	71	comp92726_c0_seq1	0	0	0	0	0.42
comp92725_c0_seq1	ty3 gypsy retrotransposon protein	308	gi|147816473|emb|CAN64046.1|hypothetical protein VITISV_040537 [Vitis vinifera]	CAN64046	8.24962e-18	62	94.3597	101	63	comp92725_c0_seq1	0.18	0.18	0.18	0	0
comp92724_c0_seq1	cobalamin synthesis protein p47k	223	gi|167524791|ref|XP_001746731.1|hypothetical protein [Monosiga brevicollis MX1] >gi|163775001|gb|EDQ88627.1| predicted protein [Monosiga brevicollis MX1]	XP_001746731	2.37669e-20	88	102.834	71	63	comp92724_c0_seq1	0	0	0	0	0.53
comp92722_c0_seq1	26s proteasome atpase subunit	204	gi|290981028|ref|XP_002673233.1|predicted protein [Naegleria gruberi] >gi|284086815|gb|EFC40489.1| predicted protein [Naegleria gruberi]	XP_002673233	6.56625e-31	100	137.887	67	67	comp92722_c0_seq1	0	0	0	0	0.6
comp92720_c0_seq1	inositol polyphosphate 5-	307	gi|301102769|ref|XP_002900471.1|inositol polyphosphate 5-phosphatase, putative [Phytophthora infestans T30-4] >gi|262101734|gb|EEY59786.1| inositol polyphosphate 5-phosphatase, putative [Phytophthora infestans T30-4]	XP_002900471	4.82518e-26	74	121.709	98	73	comp92720_c0_seq1	0	0	0	0	0.54
comp92719_c0_seq1	dynamin-like gtpase	234	gi|169786531|ref|XP_001827726.1|dynamin-related protein DNM1 [Aspergillus oryzae RIB40] >gi|83776474|dbj|BAE66593.1| unnamed protein product [Aspergillus oryzae RIB40] >gi|391866311|gb|EIT75583.1| vacuolar sorting protein VPS1, dynamin [Aspergillus oryzae 3.042]	XP_001827726	4.42696e-27	97	125.176	77	75	comp92719_c0_seq1	0	0	0	0	0
comp92716_c0_seq1	hypothetical protein PHYSODRAFT_300710	283	gi|348677925|gb|EGZ17742.1|hypothetical protein PHYSODRAFT_300710 [Phytophthora sojae]	EGZ17742	1.31034e-07	58	60.4622	79	46	comp92716_c0_seq1	0	0	0	0	0.4
comp92715_c0_seq1	hypothetical protein PHYSODRAFT_505939	267	gi|348676364|gb|EGZ16182.1|hypothetical protein PHYSODRAFT_505939 [Phytophthora sojae]	EGZ16182	1.08856e-17	66	93.9745	81	54	comp92715_c0_seq1	0.22	0	0.21	0	0.21
comp92711_c0_seq1	Pc22g03920	286	gi|255947328|ref|XP_002564431.1|Pc22g03920 [Penicillium chrysogenum Wisconsin 54-1255] >gi|211591448|emb|CAP97680.1| Pc22g03920 [Penicillium chrysogenum Wisconsin 54-1255]	XP_002564431	0.000695402	68	48.1358	66	45	comp92711_c0_seq1	0	0	0	0	0
comp92710_c0_seq1	cd4-specific ankyrin repeat protein	238	gi|320593070|gb|EFX05479.1|ankyrin repeat-containing protein [Grosmannia clavigera kw1407]	EFX05479	1.73309e-15	68	86.6557	77	53	comp92710_c0_seq1	0	0	0	0	0.74
comp92709_c0_seq1	hypothetical protein TCSYLVIO_010783	210	gi|407832055|gb|EKF98317.1|hypothetical protein TCSYLVIO_010783 [Trypanosoma cruzi]	EKF98317	2.25763e-07	69	59.6918	49	34	comp92709_c0_seq1	0	0	0	0	0.58
comp92708_c0_seq1	hypothetical protein PHYSODRAFT_321622	269	gi|348688094|gb|EGZ27908.1|hypothetical protein PHYSODRAFT_321622 [Phytophthora sojae]	EGZ27908	0.000685	56	48.1358	80	45	comp92708_c0_seq1	0	0	0	0	0.64
comp92707_c0_seq1	hypothetical protein PHYSODRAFT_312101	252	gi|348685990|gb|EGZ25805.1|hypothetical protein PHYSODRAFT_312101 [Phytophthora sojae]	EGZ25805	3.22284e-17	66	92.4337	84	56	comp92707_c0_seq1	0	0	0	0	0.69
comp92703_c0_seq1	chlorophyll a b binding protein precursor	209	gi|225580691|gb|ACN94453.1|photosystem I light-harvesting cholrophyll-a/b protein 2 [Dunaliella salina]	ACN94453	5.02947e-07	66	58.5362	63	42	comp92703_c0_seq1	0	0.29	0	0	0
comp92702_c0_seq1	basal body protein nbp-2	251	gi|290977979|ref|XP_002671714.1|basal body protein NBP-2 [Naegleria gruberi] >gi|284085285|gb|EFC38970.1| basal body protein NBP-2 [Naegleria gruberi]	XP_002671714	1.30891e-15	98	87.0409	83	82	comp92702_c0_seq1	0	0	0	0.69	0
comp92701_c0_seq1	basic leucine zipper domain-containing protein	292	gi|290996422|ref|XP_002680781.1|basic leucine zipper domain-containing protein [Naegleria gruberi] >gi|284094403|gb|EFC48037.1| basic leucine zipper domain-containing protein [Naegleria gruberi]	XP_002680781	1.38972e-20	91	103.605	72	66	comp92701_c0_seq1	0	0	0	0.19	0.39
comp92700_c0_seq1	gchain crystal structure of fatty acid synthase from thermomyces lanuginosus at angstrom this file contains the beta subunits of the fatty acid the entire crystal structure consists of one heterododecameric fatty acid synthase and is described in remark 400	254	gi|116194708|ref|XP_001223166.1|conserved hypothetical protein [Chaetomium globosum CBS 148.51] >gi|88179865|gb|EAQ87333.1| conserved hypothetical protein [Chaetomium globosum CBS 148.51]	XP_001223166	1.43664e-41	100	173.326	84	84	comp92700_c0_seq1	0	0	0	0	0
comp927_c1_seq1	u3 small nucleolar rna-interacting	325	gi|348689004|gb|EGZ28818.1|hypothetical protein PHYSODRAFT_294254 [Phytophthora sojae]	EGZ28818	5.03644e-39	89	164.851	108	97	comp927_c1_seq1	0	0	0	0.17	0.51
comp927_c0_seq1	u3 small nucleolar rna-interacting	312	gi|325180300|emb|CCA14703.1|U3 small nucleolar RNAinteracting protein putative [Albugo laibachii Nc14]	CCA14703	6.24117e-34	85	147.902	95	81	comp927_c0_seq1	0	0	0	0	1.07
comp92698_c0_seq1	conserved hypothetical protein	402	gi|301096039|ref|XP_002897118.1|conserved hypothetical protein [Phytophthora infestans T30-4] >gi|262107437|gb|EEY65489.1| conserved hypothetical protein [Phytophthora infestans T30-4]	XP_002897118	2.35402e-28	76	129.413	117	90	comp92698_c0_seq1	0	0	0.13	0	0.53
comp92697_c0_seq1	thaumatin-like protein	296	gi|348687450|gb|EGZ27264.1|thaumatin-like protein [Phytophthora sojae]	EGZ27264	4.42821e-27	56	125.176	133	75	comp92697_c0_seq1	0	0	0	0	0.57
comp92695_c0_seq1	unknown	224	gi|23394431|gb|AAN31503.1|unknown [Phytophthora infestans]	AAN31503	1.26316e-13	74	80.4925	67	50	comp92695_c0_seq1	0	0	0	0	0.53
comp92694_c0_seq1	serine threonine-protein phosphatase 6 regulatory ankyrin repeat subunit b- partial	250	gi|390353643|ref|XP_001199844.2|PREDICTED: serine/threonine-protein phosphatase 6 regulatory ankyrin repeat subunit B-like, partial [Strongylocentrotus purpuratus]	XP_001199844	2.82432e-10	61	69.3218	83	51	comp92694_c0_seq1	0	0	0	0	0.7
comp92693_c0_seq1	serine threonine-specific receptor protein kinase-like	287	gi|115478743|ref|NP_001062965.1|Os09g0355400 [Oryza sativa Japonica Group] >gi|50252836|dbj|BAD29069.1| serine/threonine-specific receptor protein kinase-like [Oryza sativa Japonica Group] >gi|52075597|dbj|BAD46707.1| serine/threonine-specific receptor protein kinase-like [Oryza sativa Japonica Group] >gi|113631198|dbj|BAF24879.1| Os09g0355400 [Oryza sativa Japonica Group] >gi|215704666|dbj|BAG94…	NP_001062965	7.42974e-06	55	54.6842	99	55	comp92693_c0_seq1	0	0	0.39	0	0
comp92692_c0_seq1	40s ribosomal protein s24e	218	gi|255965629|gb|ACU45117.1|40s ribosomal protein s24e [Pfiesteria piscicida]	ACU45117	1.072e-09	84	67.3958	46	39	comp92692_c0_seq1	0	0	0	0	0
comp92691_c0_seq1	hypothetical protein PHYSODRAFT_521495	271	gi|348670465|gb|EGZ10287.1|hypothetical protein PHYSODRAFT_521495 [Phytophthora sojae]	EGZ10287	4.39377e-27	81	125.176	97	79	comp92691_c0_seq1	0	0	0	0	0.63
comp92690_c0_seq1	viral a-type inclusion protein	396	gi|301123501|ref|XP_002909477.1|sporangia induced hypothetical protein [Phytophthora infestans T30-4] >gi|262100239|gb|EEY58291.1| sporangia induced hypothetical protein [Phytophthora infestans T30-4]	XP_002909477	6.25278e-26	74	121.324	128	95	comp92690_c0_seq1	0	0	0	0	0.54
comp92689_c0_seq1	wd repeat-containing protein 66	246	gi|348690913|gb|EGZ30727.1|hypothetical protein PHYSODRAFT_472163 [Phytophthora sojae]	EGZ30727	2.09439e-29	91	132.88	81	74	comp92689_c0_seq1	0	0	0.24	0.24	0.24
comp92687_c0_seq1	hypothetical protein PHYSODRAFT_518667	268	gi|348671243|gb|EGZ11064.1|hypothetical protein PHYSODRAFT_518667 [Phytophthora sojae]	EGZ11064	3.26239e-30	83	135.576	83	69	comp92687_c0_seq1	0	0	0	0	0.64
comp92685_c0_seq1	hypothetical protein PHYSODRAFT_472839	230	gi|348687690|gb|EGZ27504.1|hypothetical protein PHYSODRAFT_472839 [Phytophthora sojae]	EGZ27504	3.09043e-12	78	75.8702	55	43	comp92685_c0_seq1	0	0	0	0	0.51
comp92684_c0_seq1	phosphoglycerate mutase 1	225	gi|71895985|ref|NP_001026727.1|phosphoglycerate mutase 1 [Gallus gallus] >gi|82082619|sp|Q5ZLN1.3|PGAM1_CHICK RecName: Full=Phosphoglycerate mutase 1; AltName: Full=BPG-dependent PGAM 1 >gi|53129115|emb|CAG31362.1| hypothetical protein RCJMB04_5g20 [Gallus gallus]	NP_001026727	2.3657e-36	100	155.992	74	74	comp92684_c0_seq1	0	0	0	0	0
comp92683_c0_seq1	titin isoform n2b	220	gi|301121588|ref|XP_002908521.1|conserved hypothetical protein [Phytophthora infestans T30-4] >gi|262103552|gb|EEY61604.1| conserved hypothetical protein [Phytophthora infestans T30-4]	XP_002908521	2.46773e-17	78	92.8189	73	57	comp92683_c0_seq1	0	0	0	0.27	0.54
comp92682_c0_seq1	conserved hypothetical protein	267	gi|301119807|ref|XP_002907631.1|conserved hypothetical protein [Phytophthora infestans T30-4] >gi|262106143|gb|EEY64195.1| conserved hypothetical protein [Phytophthora infestans T30-4]	XP_002907631	8.67556e-07	72	57.7658	36	26	comp92682_c0_seq1	0	0	0	0	0.64
comp92678_c0_seq1	hypothetical protein PHYSODRAFT_540988	232	gi|348686655|gb|EGZ26470.1|hypothetical protein PHYSODRAFT_540988 [Phytophthora sojae]	EGZ26470	7.37283e-06	70	54.6842	47	33	comp92678_c0_seq1	0	0	0	0	0.76
comp92675_c0_seq1	hypothetical protein	317	gi|145513116|ref|XP_001442469.1|hypothetical protein [Paramecium tetraurelia strain d4-2] >gi|124409822|emb|CAK75072.1| unnamed protein product [Paramecium tetraurelia]	XP_001442469	0.000531942	62	48.521	75	47	comp92675_c0_seq1	0	0	0.17	0.17	0.17
comp92674_c0_seq1	cleavage induced conserved hypothetical protein	206	gi|301115041|ref|XP_002999290.1|cleavage induced conserved hypothetical protein [Phytophthora infestans T30-4] >gi|262111384|gb|EEY69436.1| cleavage induced conserved hypothetical protein [Phytophthora infestans T30-4]	XP_002999290	9.82523e-11	67	70.8626	67	45	comp92674_c0_seq1	0	0	0	0	0.59
comp92670_c0_seq1	hypothetical protein PHYSODRAFT_352491	258	gi|348669536|gb|EGZ09358.1|hypothetical protein PHYSODRAFT_352491 [Phytophthora sojae]	EGZ09358	2.22935e-10	64	69.707	78	50	comp92670_c0_seq1	0	0	0	0.22	0.22
comp92666_c0_seq1	hypothetical protein PHYSODRAFT_551960	321	gi|348688427|gb|EGZ28241.1|hypothetical protein PHYSODRAFT_551960 [Phytophthora sojae]	EGZ28241	1.98792e-35	80	152.91	106	85	comp92666_c0_seq1	0	0	0	0	0.69
comp92663_c0_seq1	citrate synthase	238	gi|169765069|ref|XP_001817006.1|citrate synthase [Aspergillus oryzae RIB40] >gi|83764860|dbj|BAE55004.1| unnamed protein product [Aspergillus oryzae RIB40]	XP_001817006	4.10595e-33	96	145.206	79	76	comp92663_c0_seq1	0	0	0	0	0
comp92661_c0_seq1	hypothetical protein TTHERM_00760790	212	gi|118398735|ref|XP_001031695.1|hypothetical protein TTHERM_00760790 [Tetrahymena thermophila] >gi|89286027|gb|EAR84032.1| hypothetical protein TTHERM_00760790 [Tetrahymena thermophila SB210]	XP_001031695	1.55829e-08	56	63.5438	69	39	comp92661_c0_seq1	0	0	0.29	0.28	0
comp92659_c0_seq1	v-type h+ atpase subunit e	275	gi|320169729|gb|EFW46628.1|V-type H+ ATPase subunit E [Capsaspora owczarzaki ATCC 30864]	EFW46628	0.000104938	71	50.8322	76	54	comp92659_c0_seq1	0	0	0	0	0.41
comp92657_c0_seq1	alpha mannosyltransferase	352	gi|348679433|gb|EGZ19249.1|hypothetical protein PHYSODRAFT_489390 [Phytophthora sojae]	EGZ19249	1.52293e-35	81	153.295	119	97	comp92657_c0_seq1	0	0	0	0	0.62
comp92656_c0_seq1	nxn protein	224	gi|348671805|gb|EGZ11625.1|hypothetical protein PHYSODRAFT_317136 [Phytophthora sojae]	EGZ11625	1.34644e-23	82	113.62	74	61	comp92656_c0_seq1	0	0	0	0	0.53
comp92655_c0_seq1	trichothecene biosynthesis	247	gi|116198963|ref|XP_001225293.1|hypothetical protein CHGG_07637 [Chaetomium globosum CBS 148.51] >gi|88178916|gb|EAQ86384.1| hypothetical protein CHGG_07637 [Chaetomium globosum CBS 148.51]	XP_001225293	8.45434e-39	100	164.081	82	82	comp92655_c0_seq1	0	0	0	0	0
comp92654_c0_seq1	actin-related protein 2 3 complex subunit 1b	212	gi|296481694|gb|DAA23809.1|actin related protein 2/3 complex subunit 1B-like [Bos taurus]	DAA23809	9.11441e-17	83	90.8929	54	45	comp92654_c0_seq1	0	0	0.29	0	0.57
comp92651_c0_seq1	conserved hypothetical protein	235	gi|301103833|ref|XP_002901002.1|conserved hypothetical protein [Phytophthora infestans T30-4] >gi|262101340|gb|EEY59392.1| conserved hypothetical protein [Phytophthora infestans T30-4]	XP_002901002	4.14869e-09	62	65.4698	64	40	comp92651_c0_seq1	0	0	0	0	0.75
comp92650_c0_seq1	hypothetical protein CAOG_02865	222	gi|320167960|gb|EFW44859.1|hypothetical protein CAOG_02865 [Capsaspora owczarzaki ATCC 30864]	EFW44859	9.72657e-06	54	54.299	66	36	comp92650_c0_seq1	0.28	0	0	0	0.27
comp92649_c0_seq1	soluble pyridine nucleotide transhydrogenase	260	gi|325179632|emb|CCA14030.1|soluble pyridine nucleotide transhydrogenase putative [Albugo laibachii Nc14]	CCA14030	5.63649e-22	90	108.227	63	57	comp92649_c0_seq1	0	0	0	0	0.44
comp92646_c0_seq1	ca2 :cation antiporter family	214	gi|301119447|ref|XP_002907451.1|Ca2 :Cation Antiporter (CaCA) Family [Phytophthora infestans T30-4] >gi|262105963|gb|EEY64015.1| Ca2 :Cation Antiporter (CaCA) Family [Phytophthora infestans T30-4]	XP_002907451	7.73373e-08	61	61.2326	68	42	comp92646_c0_seq1	0	0	0	0	0.56
comp92643_c0_seq1	ttk family protein kinase	209	gi|348669297|gb|EGZ09120.1|hypothetical protein PHYSODRAFT_525160 [Phytophthora sojae]	EGZ09120	1.96407e-27	88	126.331	69	61	comp92643_c0_seq1	0	0	0	0	0.87
comp92642_c0_seq1	atp-binding cassette superfamily	213	gi|348685764|gb|EGZ25579.1|hypothetical protein PHYSODRAFT_326574 [Phytophthora sojae]	EGZ25579	2.73792e-21	84	105.916	69	58	comp92642_c0_seq1	0	0	0	0	0.28
comp92641_c0_seq1	probable carboxylesterase 8-like	254	gi|82697939|gb|ABB89004.1|CXE carboxylesterase [Malus pumila]	ABB89004	1.40121e-12	62	77.0258	85	53	comp92641_c0_seq1	0	0.46	0	0	0
comp92640_c0_seq1	atp-binding cassette superfamily	218	gi|348666543|gb|EGZ06370.1|pleiotropic drug resistance protein ABC superfamily [Phytophthora sojae]	EGZ06370	8.43506e-31	98	137.502	71	70	comp92640_c0_seq1	0	0	0	0	0.55
comp9264_c1_seq1	curved dna-binding protein (42 kda protein)	206	gi|425777913|gb|EKV16065.1|hypothetical protein PDIP_37990 [Penicillium digitatum Pd1] >gi|425779982|gb|EKV18005.1| hypothetical protein PDIG_11760 [Penicillium digitatum PHI26]	EKV16065	5.56618e-14	89	81.6481	68	61	comp9264_c1_seq1	0	0	0	0	0
comp9264_c0_seq1	curved dna-binding protein (42 kda protein)	383	gi|255956319|ref|XP_002568912.1|Pc21g19210 [Penicillium chrysogenum Wisconsin 54-1255] >gi|211590623|emb|CAP96818.1| Pc21g19210 [Penicillium chrysogenum Wisconsin 54-1255]	XP_002568912	8.26039e-42	96	174.096	126	122	comp9264_c0_seq1	0	0	0	0	0
comp92639_c0_seq1	high cysteine membrane protein group 5	335	gi|326512358|dbj|BAJ99534.1|predicted protein [Hordeum vulgare subsp. vulgare]	BAJ99534	7.49358e-11	51	71.2478	105	54	comp92639_c0_seq1	0	0	0	0.49	0.16
comp92637_c0_seq1	phosphoglycerate kinase	227	gi|301109146|ref|XP_002903654.1|phosphoglycerate kinase [Phytophthora infestans T30-4] >gi|262097378|gb|EEY55430.1| phosphoglycerate kinase [Phytophthora infestans T30-4]	XP_002903654	3.89539e-31	97	138.658	75	73	comp92637_c0_seq1	0	0	0	0	0.52
comp92631_c0_seq1	serine threonine protein kinase	249	gi|290985475|ref|XP_002675451.1|serine/threonine protein kinase [Naegleria gruberi] >gi|284089047|gb|EFC42707.1| serine/threonine protein kinase [Naegleria gruberi]	XP_002675451	3.92719e-36	100	155.221	79	79	comp92631_c0_seq1	0	0	0	0.46	0.23
comp92630_c0_seq1	hypothetical protein PHYSODRAFT_336628	223	gi|348672354|gb|EGZ12174.1|hypothetical protein PHYSODRAFT_336628 [Phytophthora sojae]	EGZ12174	1.70325e-18	82	96.6709	70	58	comp92630_c0_seq1	0	0	0	0	0.53
comp92629_c0_seq1	2-acylglycerol o-acyltransferase 2 (monoacylglycerol o-acyltransferase 2) (acyl :monoacylglycerol acyltransferase 2) (diacylglycerol acyltransferase 2-like protein 5) (diacylglycerol o-acyltransferase candidate 5) (hd	271	gi|50554583|ref|XP_504700.1|YALI0E32769p [Yarrowia lipolytica] >gi|49650569|emb|CAG80304.1| YALI0E32769p [Yarrowia lipolytica CLIB122]	XP_504700	1.91918e-06	70	56.6102	70	49	comp92629_c0_seq1	0	0	0	0	0.42
comp92626_c0_seq1	hypothetical protein PDIP_72610	260	gi|425769168|gb|EKV07669.1|hypothetical protein PDIP_72610 [Penicillium digitatum Pd1] >gi|425770726|gb|EKV09190.1| hypothetical protein PDIG_63230 [Penicillium digitatum PHI26]	EKV07669	8.97796e-28	91	127.487	72	66	comp92626_c0_seq1	0	0	0	0	0
comp92625_c0_seq1	hypothetical protein AaeL_AAEL008173	311	gi|157118090|ref|XP_001659003.1|hypothetical protein AaeL_AAEL008173 [Aedes aegypti] >gi|108875855|gb|EAT40080.1| AAEL008173-PA [Aedes aegypti]	XP_001659003	0.000675513	50	48.1358	100	50	comp92625_c0_seq1	0	0	0	0.18	0.54
comp92623_c0_seq1	hypothetical protein PHYSODRAFT_404775	279	gi|348664511|gb|EGZ04372.1|hypothetical protein PHYSODRAFT_404775 [Phytophthora sojae] >gi|348676327|gb|EGZ16145.1| hypothetical protein PHYSODRAFT_410405 [Phytophthora sojae]	EGZ04372	5.17757e-12	62	75.0998	78	49	comp92623_c0_seq1	0	0	0	0	0.61
comp92622_c0_seq1	selenoprotein m-like	293	gi|315467856|ref|NP_001186811.1|selenoprotein M precursor [Saccoglossus kowalevskii]	NP_001186811	5.08483e-23	75	111.694	93	70	comp92622_c0_seq1	0	0	0	0.38	0.19
comp92616_c0_seq1	rna-binding protein	322	gi|341894622|gb|EGT50557.1|CBN-HRP-1 protein [Caenorhabditis brenneri]	EGT50557	1.64137e-05	65	53.5286	64	42	comp92616_c0_seq1	0	0	0	0.51	0
comp92615_c0_seq1	hypothetical protein PHYSODRAFT_316642	288	gi|348673490|gb|EGZ13309.1|hypothetical protein PHYSODRAFT_316642 [Phytophthora sojae]	EGZ13309	3.7758e-26	90	122.094	70	63	comp92615_c0_seq1	0	0	0	0	0.39
comp92614_c0_seq1	40s ribosomal protein s7	228	gi|218117259|emb|CAQ37758.1|40S ribosomal protein S7 [Brachionus plicatilis]	CAQ37758	2.70391e-24	95	115.931	64	61	comp92614_c0_seq1	0.27	0	0	0.26	0
comp92613_c0_seq1	conserved hypothetical protein	281	gi|301109892|ref|XP_002904026.1|conserved hypothetical protein [Phytophthora infestans T30-4] >gi|262096152|gb|EEY54204.1| conserved hypothetical protein [Phytophthora infestans T30-4]	XP_002904026	0.000517117	57	48.521	92	53	comp92613_c0_seq1	0	0	0	0	0.6
comp92612_c0_seq1	morn repeat-containing protein 4	275	gi|167526804|ref|XP_001747735.1|hypothetical protein [Monosiga brevicollis MX1] >gi|163773839|gb|EDQ87475.1| predicted protein [Monosiga brevicollis MX1]	XP_001747735	1.65989e-34	87	149.828	89	78	comp92612_c0_seq1	0.21	0	0	0.21	0
comp92608_c0_seq1	lag1 longevity assurance	273	gi|348668714|gb|EGZ08538.1|hypothetical protein PHYSODRAFT_565227 [Phytophthora sojae]	EGZ08538	4.86916e-18	77	95.1301	84	65	comp92608_c0_seq1	0	0	0	0	0.42
comp92606_c0_seq1	lysophospholipid acyltransferase	360	gi|301111926|ref|XP_002905042.1|lysophospholipid acyltransferase, putative [Phytophthora infestans T30-4] >gi|262095372|gb|EEY53424.1| lysophospholipid acyltransferase, putative [Phytophthora infestans T30-4]	XP_002905042	1.00509e-47	87	193.741	112	98	comp92606_c0_seq1	0	0	0	0	0.3
comp92605_c0_seq1	aspartyl aminopeptidase	279	gi|255944903|ref|XP_002563219.1|Pc20g06940 [Penicillium chrysogenum Wisconsin 54-1255] >gi|211587954|emb|CAP86023.1| Pc20g06940 [Penicillium chrysogenum Wisconsin 54-1255]	XP_002563219	2.38287e-41	97	172.555	92	90	comp92605_c0_seq1	0	0	0	0	0
comp92599_c0_seq1	conserved hypothetical protein	211	gi|301108229|ref|XP_002903196.1|conserved hypothetical protein [Phytophthora infestans T30-4] >gi|262097568|gb|EEY55620.1| conserved hypothetical protein [Phytophthora infestans T30-4]	XP_002903196	2.74699e-21	88	105.916	69	61	comp92599_c0_seq1	0	0	0	0	0.57
comp92597_c0_seq1	hypothetical protein VOLCADRAFT_104760	261	gi|302838127|ref|XP_002950622.1|hypothetical protein VOLCADRAFT_104760 [Volvox carteri f. nagariensis] >gi|300264171|gb|EFJ48368.1| hypothetical protein VOLCADRAFT_104760 [Volvox carteri f. nagariensis]	XP_002950622	1.7603e-07	81	60.077	48	39	comp92597_c0_seq1	0	0	0.22	0	0
comp92596_c0_seq1	atp-dependent dna helicase 2	338	gi|301103284|ref|XP_002900728.1|ATP-dependent DNA helicase 2 subunit, putative [Phytophthora infestans T30-4] >gi|262101483|gb|EEY59535.1| ATP-dependent DNA helicase 2 subunit, putative [Phytophthora infestans T30-4]	XP_002900728	3.32778e-35	88	152.14	90	80	comp92596_c0_seq1	0	0	0	0	0.49
comp92592_c0_seq1	phosphoserine aminotransferase	228	gi|348676381|gb|EGZ16199.1|hypothetical protein PHYSODRAFT_545686 [Phytophthora sojae]	EGZ16199	6.67542e-15	97	84.7297	40	39	comp92592_c0_seq1	0	0	0	0	0.26
comp92591_c0_seq1	60s acidic ribosomal protein p0	239	gi|320170732|gb|EFW47631.1|ribosomal protein P0 [Capsaspora owczarzaki ATCC 30864]	EFW47631	2.67377e-16	85	89.3521	61	52	comp92591_c0_seq1	0	0	0	0.24	0.25
comp92590_c0_seq1	tubby-like protein	236	gi|348665910|gb|EGZ05738.1|hypothetical protein PHYSODRAFT_319932 [Phytophthora sojae]	EGZ05738	2.26068e-31	98	139.428	69	68	comp92590_c0_seq1	0	0	0	0	0.5
comp92589_c0_seq1	replication factor c	274	gi|301093002|ref|XP_002997350.1|replication factor C subunit, putative [Phytophthora infestans T30-4] >gi|262110748|gb|EEY68800.1| replication factor C subunit, putative [Phytophthora infestans T30-4]	XP_002997350	1.40518e-33	92	146.747	91	84	comp92589_c0_seq1	0	0	0	0	0.62
comp92588_c0_seq1	tautubulin kinase	314	gi|348669030|gb|EGZ08853.1|hypothetical protein PHYSODRAFT_524024 [Phytophthora sojae]	EGZ08853	6.94861e-09	58	64.6994	96	56	comp92588_c0_seq1	0	0	0.18	0	0.35
comp92587_c0_seq1	gaf sensor protein	276	gi|301111019|ref|XP_002904589.1|conserved hypothetical protein [Phytophthora infestans T30-4] >gi|262095906|gb|EEY53958.1| conserved hypothetical protein [Phytophthora infestans T30-4]	XP_002904589	2.94361e-15	72	85.8853	73	53	comp92587_c0_seq1	0	0	0	0	0.62
comp92586_c0_seq1	fkbp-type peptidyl-prolyl	241	gi|255936461|ref|XP_002559257.1|Pc13g08320 [Penicillium chrysogenum Wisconsin 54-1255] >gi|211583877|emb|CAP91901.1| Pc13g08320 [Penicillium chrysogenum Wisconsin 54-1255]	XP_002559257	3.46406e-32	100	142.124	73	73	comp92586_c0_seq1	0	0	0	0	0
comp92585_c0_seq1	protein serine threonine kinase	322	gi|330800385|ref|XP_003288217.1|hypothetical protein DICPUDRAFT_152431 [Dictyostelium purpureum] >gi|325081725|gb|EGC35230.1| hypothetical protein DICPUDRAFT_152431 [Dictyostelium purpureum]	XP_003288217	2.79327e-13	57	79.337	107	62	comp92585_c0_seq1	0	0.17	0	0.17	0.34
comp92584_c0_seq1	hypothetical chloroplast rf21	231	gi|342316416|ref|YP_004769989.1|hypothetical chloroplast RF21 (chloroplast) [Wolffia australiana] >gi|342316435|ref|YP_004770008.1| hypothetical chloroplast RF21 (chloroplast) [Wolffia australiana] >gi|341834281|gb|AEK94550.1| hypothetical chloroplast RF21 [Wolffia australiana] >gi|341834300|gb|AEK94569.1| hypothetical chloroplast RF21 [Wolffia australiana]	YP_004769989	5.21729e-36	98	154.836	77	76	comp92584_c0_seq1	0	0	0.51	0	0
comp92583_c0_seq1	conserved hypothetical protein	227	gi|301122549|ref|XP_002909001.1|conserved hypothetical protein [Phytophthora infestans T30-4] >gi|262099763|gb|EEY57815.1| conserved hypothetical protein [Phytophthora infestans T30-4]	XP_002909001	1.13865e-14	82	83.9593	74	61	comp92583_c0_seq1	0.27	0	0	0	0.26
comp92581_c0_seq1	pol- partial	226	gi|363729350|ref|XP_003640634.1|PREDICTED: uncharacterized protein LOC100857505 [Gallus gallus]	XP_003640634	1.81368e-20	79	103.219	74	59	comp92581_c0_seq1	0	0	0	0	0
comp92580_c0_seq1	gag-pol poly	220	gi|147856957|emb|CAN81382.1|hypothetical protein VITISV_018448 [Vitis vinifera]	CAN81382	2.55963e-06	65	56.225	58	38	comp92580_c0_seq1	0.28	0	0	0	0
comp92579_c0_seq1	ras protein activator like-3	232	gi|348688357|gb|EGZ28171.1|hypothetical protein PHYSODRAFT_468298 [Phytophthora sojae]	EGZ28171	6.19165e-21	79	104.76	77	61	comp92579_c0_seq1	0	0	0	0.25	0.25
comp92578_c0_seq1	26s proteasome non-atpase regulatory subunit 7	211	gi|330797494|ref|XP_003286795.1|26S proteasome non-ATPase regulatory subunit 7 [Dictyostelium purpureum] >gi|325083238|gb|EGC36696.1| 26S proteasome non-ATPase regulatory subunit 7 [Dictyostelium purpureum]	XP_003286795	1.77879e-12	80	76.6406	71	57	comp92578_c0_seq1	0	0	0	0	0.29
comp92576_c0_seq1	pumilio-family rna binding repeat protein	259	gi|116204687|ref|XP_001228154.1|hypothetical protein CHGG_10227 [Chaetomium globosum CBS 148.51] >gi|88176355|gb|EAQ83823.1| hypothetical protein CHGG_10227 [Chaetomium globosum CBS 148.51]	XP_001228154	2.35169e-44	100	182.57	86	86	comp92576_c0_seq1	0	0	0	0	0
comp92575_c0_seq1	expressed protein	203	gi|307108816|gb|EFN57055.1|expressed protein [Chlorella variabilis]	EFN57055	4.28583e-06	55	55.4546	60	33	comp92575_c0_seq1	0	0	0.3	0	0
comp92572_c0_seq1	conserved hypothetical protein	214	gi|301121154|ref|XP_002908304.1|conserved hypothetical protein [Phytophthora infestans T30-4] >gi|262103335|gb|EEY61387.1| conserved hypothetical protein [Phytophthora infestans T30-4]	XP_002908304	2.75065e-05	60	52.7582	58	35	comp92572_c0_seq1	0	0	0	0	0.56
comp92571_c0_seq1	proteasome subunit alpha type	254	gi|168031441|ref|XP_001768229.1|predicted protein [Physcomitrella patens subsp. patens] >gi|162680407|gb|EDQ66843.1| predicted protein [Physcomitrella patens subsp. patens]	XP_001768229	3.07628e-15	75	65.4698	54	41	comp92571_c0_seq1	0	0	0	0.45	0.23
comp9257_c0_seq1	conserved hypothetical protein	398	gi|301107422|ref|XP_002902793.1|conserved hypothetical protein [Phytophthora infestans T30-4] >gi|262097911|gb|EEY55963.1| conserved hypothetical protein [Phytophthora infestans T30-4]	XP_002902793	3.54835e-08	59	62.3882	124	74	comp9257_c0_seq1	0	0	0	0.13	1.21
comp92568_c0_seq1	60s ribosomal protein l11	228	gi|367019574|ref|XP_003659072.1|hypothetical protein MYCTH_2075489 [Myceliophthora thermophila ATCC 42464] >gi|347006339|gb|AEO53827.1| hypothetical protein MYCTH_2075489 [Myceliophthora thermophila ATCC 42464]	XP_003659072	3.65444e-21	100	105.531	54	54	comp92568_c0_seq1	0	0	0	0	0
comp92564_c0_seq1	hypothetical protein PHYSODRAFT_322283	305	gi|348688826|gb|EGZ28640.1|hypothetical protein PHYSODRAFT_322283 [Phytophthora sojae]	EGZ28640	3.4787e-16	65	88.9669	104	68	comp92564_c0_seq1	0	0.18	0	0	0.55
comp92562_c0_seq1	conserved hypothetical protein	222	gi|301121929|ref|XP_002908691.1|conserved hypothetical protein [Phytophthora infestans T30-4] >gi|262099453|gb|EEY57505.1| conserved hypothetical protein [Phytophthora infestans T30-4]	XP_002908691	1.5979e-08	66	63.5438	71	47	comp92562_c0_seq1	0	0	0	0	0.54
comp92560_c0_seq1	wd repeat domain 36	237	gi|348670733|gb|EGZ10554.1|hypothetical protein PHYSODRAFT_304396 [Phytophthora sojae]	EGZ10554	5.03627e-31	92	138.272	78	72	comp92560_c0_seq1	0	0	0	0	0.5
comp92555_c0_seq1	conserved hypothetical protein	232	gi|301123709|ref|XP_002909581.1|conserved hypothetical protein [Phytophthora infestans T30-4] >gi|262100343|gb|EEY58395.1| conserved hypothetical protein [Phytophthora infestans T30-4]	XP_002909581	1.99179e-19	77	99.7525	63	49	comp92555_c0_seq1	0	0	0	0	0.25
comp9255_c0_seq1	asparagine synthetase	226	gi|348676676|gb|EGZ16493.1|hypothetical protein PHYSODRAFT_330563 [Phytophthora sojae]	EGZ16493	6.65995e-23	97	111.309	75	73	comp9255_c0_seq1	0	0	0	0	0.79
comp92548_c0_seq1	transcriptional repressor tup1-like protein	228	gi|348678847|gb|EGZ18664.1|hypothetical protein PHYSODRAFT_498211 [Phytophthora sojae]	EGZ18664	3.20144e-17	100	92.4337	56	56	comp92548_c0_seq1	0	0	0	0	0.26
comp92547_c0_seq1	predicted protein	239	gi|290986025|ref|XP_002675725.1|predicted protein [Naegleria gruberi] >gi|284089323|gb|EFC42981.1| predicted protein [Naegleria gruberi]	XP_002675725	7.51759e-19	75	97.8265	79	60	comp92547_c0_seq1	0	0	0	0.49	0
comp92546_c0_seq1	conserved hypothetical protein	262	gi|301101987|ref|XP_002900081.1|conserved hypothetical protein [Phytophthora infestans T30-4] >gi|262102233|gb|EEY60285.1| conserved hypothetical protein [Phytophthora infestans T30-4]	XP_002900081	1.34469e-15	70	87.0409	91	64	comp92546_c0_seq1	0	0	0	0	0.44
comp92545_c0_seq1	guanine nucleotide-binding protein subunit beta	218	gi|281202380|gb|EFA76585.1|G protein b-subunit [Polysphondylium pallidum PN500]	EFA76585	6.28465e-10	73	68.1662	72	53	comp92545_c0_seq1	0	0	0	0	0.55
comp92543_c0_seq1	60s acidic ribosomal protein p0	255	gi|339238541|ref|XP_003380825.1|60S acidic ribosomal protein P0 [Trichinella spiralis] >gi|316976247|gb|EFV59574.1| 60S acidic ribosomal protein P0 [Trichinella spiralis]	XP_003380825	4.82709e-05	73	51.9878	45	33	comp92543_c0_seq1	0	0	0	0.68	0
comp92542_c0_seq1	hypothetical leucine rich repeat protein	259	gi|348682529|gb|EGZ22345.1|hypothetical protein PHYSODRAFT_496570 [Phytophthora sojae]	EGZ22345	9.98393e-19	74	97.4413	83	62	comp92542_c0_seq1	0	0	0	0	0.67
comp92541_c0_seq1	glutathione s-	281	gi|348683863|gb|EGZ23678.1|hypothetical protein PHYSODRAFT_478522 [Phytophthora sojae]	EGZ23678	9.40226e-14	71	80.8777	89	64	comp92541_c0_seq1	0	0	0	0	0.6
comp92537_c0_seq1	conserved hypothetical protein	274	gi|301094605|ref|XP_002896407.1|conserved hypothetical protein [Phytophthora infestans T30-4] >gi|262109496|gb|EEY67548.1| conserved hypothetical protein [Phytophthora infestans T30-4]	XP_002896407	0.000520802	56	48.521	66	37	comp92537_c0_seq1	0	0	0	0	0.62
comp92534_c0_seq1	hypothetical protein CHGG_07649	242	gi|116198987|ref|XP_001225305.1|hypothetical protein CHGG_07649 [Chaetomium globosum CBS 148.51] >gi|88178928|gb|EAQ86396.1| hypothetical protein CHGG_07649 [Chaetomium globosum CBS 148.51]	XP_001225305	1.60539e-37	100	159.844	79	79	comp92534_c0_seq1	0	0	0	0	0
comp92533_c0_seq1	peptidyl-prolyl isomerase	211	gi|326433940|gb|EGD79510.1|FKBP-type peptidyl-prolyl cis-trans isomerase [Salpingoeca sp. ATCC 50818]	EGD79510	4.224e-22	88	108.612	70	62	comp92533_c0_seq1	0	0	0	0	0.29
comp92531_c0_seq1	gpi-anchored leucine-rich lipoprotein	218	gi|348667229|gb|EGZ07055.1|hypothetical protein PHYSODRAFT_341213 [Phytophthora sojae]	EGZ07055	6.07308e-13	71	78.1814	69	49	comp92531_c0_seq1	0	0	0	0.27	0.27
comp9253_c0_seq2	hypothetical protein M3S_E11, partial	484	gi|359324446|gb|EHK62702.1|hypothetical protein M3S_E11, partial [Sorghum bicolor]	EHK62702	1.14453e-27	83	127.102	87	73	comp9253_c0_seq2	0.22	0.43	0.43	0	0
comp92529_c0_seq1	#NAME?	261	gi|291001211|ref|XP_002683172.1|predicted protein [Naegleria gruberi] >gi|284096801|gb|EFC50428.1| predicted protein [Naegleria gruberi]	XP_002683172	9.24774e-41	98	170.629	79	78	comp92529_c0_seq1	0	0	0	0.44	0.22
comp92528_c0_seq1	hypothetical protein PHYSODRAFT_553859	267	gi|348687417|gb|EGZ27231.1|hypothetical protein PHYSODRAFT_553859 [Phytophthora sojae]	EGZ27231	1.52783e-11	62	73.559	97	61	comp92528_c0_seq1	0	0	0	0	0.43
comp92525_c0_seq1	proteophosphoglycan ppg4	306	gi|260806771|ref|XP_002598257.1|hypothetical protein BRAFLDRAFT_69589 [Branchiostoma floridae] >gi|229283529|gb|EEN54269.1| hypothetical protein BRAFLDRAFT_69589 [Branchiostoma floridae]	XP_002598257	5.56672e-06	51	55.0694	98	50	comp92525_c0_seq1	0	0	0.18	0	0.36
comp92523_c0_seq1	udp-n-acteylglucosamine pyrophosphorylase 1-like 1	204	gi|348504218|ref|XP_003439659.1|PREDICTED: UDP-N-acetylhexosamine pyrophosphorylase-like protein 1-like [Oreochromis niloticus]	XP_003439659	5.74675e-19	80	98.2117	68	55	comp92523_c0_seq1	0	0	0	0	0.6
comp92522_c0_seq1	duf689-domain-containing protein	276	gi|384245073|gb|EIE18569.1|DUF689-domain-containing protein [Coccomyxa subellipsoidea C-169]	EIE18569	1.96532e-27	75	126.331	93	70	comp92522_c0_seq1	0	0	0	0	0.41
comp92521_c0_seq1	conserved hypothetical protein	231	gi|325180585|emb|CCA14991.1|conserved hypothetical protein [Albugo laibachii Nc14]	CCA14991	4.76786e-13	65	78.5666	76	50	comp92521_c0_seq1	0	0	0	0	0.26
comp92520_c0_seq1	hypothetical protein TTHERM_00430020	214	gi|146163381|ref|XP_001011326.2|hypothetical protein TTHERM_00430020 [Tetrahymena thermophila] >gi|146146052|gb|EAR91081.2| hypothetical protein TTHERM_00430020 [Tetrahymena thermophila SB210]	XP_001011326	7.95815e-13	68	77.7962	70	48	comp92520_c0_seq1	0	0	0.28	0.28	0
comp92519_c0_seq1	hypothetical protein PHYSODRAFT_492141	227	gi|348681402|gb|EGZ21218.1|hypothetical protein PHYSODRAFT_492141 [Phytophthora sojae]	EGZ21218	7.61997e-19	86	97.8265	60	52	comp92519_c0_seq1	0	0	0	0.26	0.26
comp92518_c0_seq1	hypothetical protein PHYSODRAFT_285837	270	gi|348676900|gb|EGZ16717.1|hypothetical protein PHYSODRAFT_285837 [Phytophthora sojae]	EGZ16717	0.000235431	68	49.6766	44	30	comp92518_c0_seq1	0	0	0	0.21	0.42
comp92516_c0_seq1	tryptophanyl-trna synthetase	259	gi|348680126|gb|EGZ19942.1|hypothetical protein PHYSODRAFT_491535 [Phytophthora sojae]	EGZ19942	1.29942e-18	68	97.0561	100	68	comp92516_c0_seq1	0	0	0	0	0.67
comp92515_c0_seq1	hypothetical protein	282	gi|167377300|ref|XP_001734346.1|hypothetical protein [Entamoeba dispar SAW760] >gi|165904177|gb|EDR29495.1| hypothetical protein EDI_095620 [Entamoeba dispar SAW760]	XP_001734346	1.5011e-11	66	73.559	60	40	comp92515_c0_seq1	0	0.2	0	0	0.4
comp92514_c0_seq1	5-aminolevulinate mitochondrial-like	227	gi|65301159|ref|NP_001018012.1|5-aminolevulinate synthase, nonspecific, mitochondrial precursor [Gallus gallus] >gi|63608|emb|CAA26595.1| unnamed protein product [Gallus gallus]	NP_001018012	1.80529e-36	100	156.377	75	75	comp92514_c0_seq1	0	0	0	0	0
comp92513_c0_seq1	atp-dependent rna helicase	214	gi|290994831|ref|XP_002680035.1|ATP-dependent RNA helicase [Naegleria gruberi] >gi|284093654|gb|EFC47291.1| ATP-dependent RNA helicase [Naegleria gruberi]	XP_002680035	1.71718e-07	81	60.077	58	47	comp92513_c0_seq1	0	0	0	0.56	0
comp92511_c0_seq1	dead deah box rna	281	gi|348686927|gb|EGZ26741.1|hypothetical protein PHYSODRAFT_283996 [Phytophthora sojae]	EGZ26741	5.47391e-38	98	161.384	85	84	comp92511_c0_seq1	0	0	0	0	0.6
comp92510_c0_seq1	translation initiation factor eif-2b subunit	270	gi|301101431|ref|XP_002899804.1|translation initiation factor eIF-2B subunit delta, putative [Phytophthora infestans T30-4] >gi|262102806|gb|EEY60858.1| translation initiation factor eIF-2B subunit delta, putative [Phytophthora infestans T30-4]	XP_002899804	5.23271e-12	95	75.0998	40	38	comp92510_c0_seq1	0	0	0	0	0.63
comp92508_c0_seq1	protein transporter	204	gi|348688626|gb|EGZ28440.1|hypothetical protein PHYSODRAFT_322106 [Phytophthora sojae]	EGZ28440	5.57157e-22	94	108.227	57	54	comp92508_c0_seq1	0	0	0	0	0.3
comp92507_c0_seq1	alkaline phytoceramidase	277	gi|301107167|ref|XP_002902666.1|alkaline phytoceramidase (aPHC), putative [Phytophthora infestans T30-4] >gi|262098540|gb|EEY56592.1| alkaline phytoceramidase (aPHC), putative [Phytophthora infestans T30-4]	XP_002902666	1.26938e-26	80	123.635	92	74	comp92507_c0_seq1	0	0	0	0	0.41
comp92505_c0_seq1	exodeoxyribonuclease iii family protein	227	gi|301096360|ref|XP_002897277.1|exodeoxyribonuclease [Phytophthora infestans T30-4] >gi|262107161|gb|EEY65213.1| exodeoxyribonuclease [Phytophthora infestans T30-4]	XP_002897277	4.04045e-20	77	102.064	75	58	comp92505_c0_seq1	0	0	0	0	1.05
comp92503_c0_seq1	dolichyl-p-man:man c -pp-dolichyl-alpha- -mannosyltransferase-like	224	gi|326911279|ref|XP_003201988.1|PREDICTED: dolichyl-P-Man:Man(7)GlcNAc(2)-PP-dolichyl-alpha-1,6-mannosyltransferase-like [Meleagris gallopavo]	XP_003201988	2.07726e-24	100	116.316	57	57	comp92503_c0_seq1	0	0	0	0	0
comp92502_c0_seq1	hypothetical protein THITE_2085043	237	gi|367038961|ref|XP_003649861.1|hypothetical protein THITE_2085043 [Thielavia terrestris NRRL 8126] >gi|346997122|gb|AEO63525.1| hypothetical protein THITE_2085043 [Thielavia terrestris NRRL 8126]	XP_003649861	0.000105387	82	50.8322	34	28	comp92502_c0_seq1	0	0	0	0	0
comp92501_c0_seq1	glutaminase-like protein	530	gi|116201609|ref|XP_001226616.1|hypothetical protein CHGG_08689 [Chaetomium globosum CBS 148.51] >gi|88177207|gb|EAQ84675.1| hypothetical protein CHGG_08689 [Chaetomium globosum CBS 148.51]	XP_001226616	1.05159e-90	97	336.65	174	170	comp92501_c0_seq1	0	0	0	0	0
comp9250_c0_seq1	14-3-3 protein	358	gi|74272601|gb|ABA01096.1|14-3-3-like protein-related protein [Chlamydomonas incerta]	ABA01096	4.80914e-58	98	228.024	119	117	comp9250_c0_seq1	0	0.15	0	0.15	0.3
comp92498_c0_seq1	nop58-like protein	202	gi|290978529|ref|XP_002671988.1|predicted protein [Naegleria gruberi] >gi|284085561|gb|EFC39244.1| predicted protein [Naegleria gruberi]	XP_002671988	2.25679e-31	100	139.428	67	67	comp92498_c0_seq1	0	0	0	0.3	0.3
comp92494_c0_seq1	protein	243	gi|145344703|ref|XP_001416866.1|Ribosomal protein S20, component of cytosolic 80S ribosome and 40S small subunit [Ostreococcus lucimarinus CCE9901] >gi|144577092|gb|ABO95159.1| Ribosomal protein S20, component of cytosolic 80S ribosome and 40S small subunit [Ostreococcus lucimarinus CCE9901]	XP_001416866	7.4491e-27	92	124.405	71	66	comp92494_c0_seq1	0	0.24	0.24	0	0.24
comp92493_c0_seq1	reverse transcriptase	232	gi|425778239|gb|EKV16381.1|hypothetical protein PDIP_37140 [Penicillium digitatum Pd1] >gi|425780591|gb|EKV18597.1| hypothetical protein PDIG_09110 [Penicillium digitatum PHI26]	EKV16381	1.01822e-31	93	140.584	77	72	comp92493_c0_seq1	0	0	0	0	0
comp92489_c0_seq1	adp-ribosylation arf	220	gi|145519347|ref|XP_001445540.1|hypothetical protein [Paramecium tetraurelia strain d4-2] >gi|124412995|emb|CAK78143.1| unnamed protein product [Paramecium tetraurelia]	XP_001445540	3.68753e-13	82	78.9518	56	46	comp92489_c0_seq1	0	0	0	0.27	0.27
comp92488_c0_seq1	60s ribosomal protein l9	286	gi|50310527|ref|XP_455283.1|60S ribosomal protein L9 [Kluyveromyces lactis NRRL Y-1140] >gi|49644419|emb|CAG97991.1| KLLA0F04499p [Kluyveromyces lactis]	XP_455283	4.48661e-19	78	98.5969	76	60	comp92488_c0_seq1	0.2	0.2	0	0.2	0
comp92487_c0_seq1	sister chromatid cohesion protein	237	gi|255955947|ref|XP_002568726.1|Pc21g17280 [Penicillium chrysogenum Wisconsin 54-1255] >gi|211590437|emb|CAP96625.1| Pc21g17280 [Penicillium chrysogenum Wisconsin 54-1255]	XP_002568726	1.23627e-29	92	133.65	79	73	comp92487_c0_seq1	0	0	0	0	0
comp92485_c0_seq1	cullin family	459	gi|301112495|ref|XP_002998018.1|Cullin family protein, putative [Phytophthora infestans T30-4] >gi|262112312|gb|EEY70364.1| Cullin family protein, putative [Phytophthora infestans T30-4]	XP_002998018	1.39231e-57	80	226.483	152	123	comp92485_c0_seq1	0.12	0	0	0	0.46
comp92484_c0_seq1	60s ribosomal protein l26	231	gi|15229631|ref|NP_190560.1|60S ribosomal protein L26-1 [Arabidopsis thaliana] >gi|297816242|ref|XP_002876004.1| 60S ribosomal protein L26 [Arabidopsis lyrata subsp. lyrata] >gi|27735242|sp|P51414.2|RL261_ARATH RecName: Full=60S ribosomal protein L26-1 >gi|13877791|gb|AAK43973.1|AF370158_1 putative 60S ribosomal protein [Arabidopsis thaliana] >gi|6723436|emb|CAB66929.1| 60S RIBOSOMAL PROTEIN-like…	NP_190560	8.94072e-20	84	100.908	76	64	comp92484_c0_seq1	0.26	0	0	0	0.26
comp92483_c0_seq1	c-type mannose receptor 2	271	gi|363743396|ref|XP_418071.3|PREDICTED: C-type mannose receptor 2 [Gallus gallus]	XP_418071	2.82821e-50	100	202.216	90	90	comp92483_c0_seq1	0	0	0	0	0
comp92482_c0_seq1	alpha actinin	201	gi|330800837|ref|XP_003288439.1|hypothetical protein DICPUDRAFT_47922 [Dictyostelium purpureum] >gi|325081498|gb|EGC35011.1| hypothetical protein DICPUDRAFT_47922 [Dictyostelium purpureum]	XP_003288439	2.76514e-21	86	105.916	67	58	comp92482_c0_seq1	0	0.31	0	0.3	0.3
comp92481_c0_seq1	snornp protein	202	gi|322711961|gb|EFZ03534.1|snoRNP protein (gar1), putative [Metarhizium anisopliae ARSEF 23]	EFZ03534	7.31753e-14	76	81.2629	65	50	comp92481_c0_seq1	0	0.31	0	0.3	0
comp9248_c0_seq1	conserved hypothetical protein	359	gi|301099985|ref|XP_002899083.1|conserved hypothetical protein [Phytophthora infestans T30-4] >gi|262104395|gb|EEY62447.1| conserved hypothetical protein [Phytophthora infestans T30-4]	XP_002899083	6.78887e-20	87	101.293	78	68	comp9248_c0_seq1	0	0	0	0	0.61
comp92477_c0_seq1	ribosomal protein s6	225	gi|307095100|gb|ADN29856.1|putative 40S ribosomal protein S6 [Triatoma matogrossensis]	ADN29856	2.4652e-09	78	66.2402	52	41	comp92477_c0_seq1	0	0	0	0	0.53
comp92475_c0_seq1	cathepsin z	280	gi|340508280|gb|EGR34021.1|papain family cysteine protease, putative [Ichthyophthirius multifiliis]	EGR34021	3.82199e-23	70	112.079	90	63	comp92475_c0_seq1	0	0	0	0.6	0
comp92474_c0_seq1	pectinesterase family protein	276	gi|357448903|ref|XP_003594727.1|Pectinesterase [Medicago truncatula] >gi|355483775|gb|AES64978.1| Pectinesterase [Medicago truncatula]	XP_003594727	2.48038e-30	83	135.961	90	75	comp92474_c0_seq1	0.21	0	0	0	0
comp92472_c0_seq1	gpnloop gtpase	216	gi|348688154|gb|EGZ27968.1|hypothetical protein PHYSODRAFT_349019 [Phytophthora sojae]	EGZ27968	5.68998e-19	94	98.2117	53	50	comp92472_c0_seq1	0	0	0	0	0.56
comp92470_c0_seq1	acetylornithine acetyl-lysine aminotransferase	227	gi|410031297|ref|ZP_11281127.1|4-aminobutyrate aminotransferase [Marinilabilia sp. AK2]	ZP_11281127	1.70149e-10	70	70.0922	75	53	comp92470_c0_seq1	0	0	0.26	0.26	0
comp92468_c0_seq1	conserved hypothetical protein	227	gi|301112513|ref|XP_002998027.1|conserved hypothetical protein [Phytophthora infestans T30-4] >gi|262112321|gb|EEY70373.1| conserved hypothetical protein [Phytophthora infestans T30-4]	XP_002998027	5.09935e-23	84	111.694	75	63	comp92468_c0_seq1	0	0	0	0	0.26
comp92466_c0_seq1	monovalent cation:proton antiporter1 family	216	gi|325191690|emb|CCA25725.1|Monovalent Cation:Proton Antiporter1 (CPA1) Family putative [Albugo laibachii Nc14]	CCA25725	7.18117e-22	87	107.842	71	62	comp92466_c0_seq1	0	0	0	0	0.56
comp92465_c0_seq1	hypothetical protein PHYSODRAFT_525670	258	gi|348668858|gb|EGZ08681.1|hypothetical protein PHYSODRAFT_525670 [Phytophthora sojae]	EGZ08681	9.34467e-17	88	90.8929	63	56	comp92465_c0_seq1	0	0	0	0	0.67
comp92464_c0_seq1	snf1-related protein kinase catalytic subunit	213	gi|348674893|gb|EGZ14711.1|hypothetical protein PHYSODRAFT_505428 [Phytophthora sojae]	EGZ14711	2.56005e-11	65	72.7886	67	44	comp92464_c0_seq1	0	0	0.28	0	0.57
comp92463_c0_seq1	hypothetical protein PMI22_02442	246	gi|398994940|ref|ZP_10697833.1|hypothetical protein PMI22_02442 [Pseudomonas sp. GM21] >gi|398131212|gb|EJM20533.1| hypothetical protein PMI22_02442 [Pseudomonas sp. GM21]	ZP_10697833	1.11054e-30	94	137.117	78	74	comp92463_c0_seq1	0	0	0.24	0	0.47
comp92462_c0_seq1	conserved hypothetical protein	465	gi|159127329|gb|EDP52444.1|conserved hypothetical protein [Aspergillus fumigatus A1163]	EDP52444	5.82544e-40	83	167.933	154	128	comp92462_c0_seq1	0	0	0	0	0
comp92461_c0_seq1	60s ribosomal protein l14	284	gi|167533686|ref|XP_001748522.1|hypothetical protein [Monosiga brevicollis MX1] >gi|163773041|gb|EDQ86686.1| predicted protein [Monosiga brevicollis MX1]	XP_001748522	1.10927e-06	86	57.3806	36	31	comp92461_c0_seq1	0	0	0	0	0.4
comp9246_c0_seq1	hypothetical protein PHYSODRAFT_263521	437	gi|348689005|gb|EGZ28819.1|hypothetical protein PHYSODRAFT_263521 [Phytophthora sojae]	EGZ28819	3.82121e-23	59	112.079	132	78	comp9246_c0_seq1	0	0	0.12	0	0.48
comp92459_c0_seq1	angio-associated migratory cell protein	235	gi|301118598|ref|XP_002907027.1|angio-associated migratory cell protein [Phytophthora infestans T30-4] >gi|262108376|gb|EEY66428.1| angio-associated migratory cell protein [Phytophthora infestans T30-4]	XP_002907027	8.32064e-26	92	120.939	78	72	comp92459_c0_seq1	0	0	0	0	0.75
comp92456_c0_seq1	septum site-determining protein mind	284	gi|301106673|ref|XP_002902419.1|septum site-determining protein minD [Phytophthora infestans T30-4] >gi|262098293|gb|EEY56345.1| septum site-determining protein minD [Phytophthora infestans T30-4]	XP_002902419	5.64443e-35	93	151.369	88	82	comp92456_c0_seq1	0	0	0	0	0.6
comp92455_c0_seq1	s-adenosylmethionine decarboxylase	223	gi|166240588|ref|XP_643401.2|S-adenosylmethionine decarboxylase [Dictyostelium discoideum AX4] >gi|182641996|sp|Q8T1E3.3|DCAM_DICDI RecName: Full=S-adenosylmethionine decarboxylase proenzyme; Short=AdoMetDC; Short=SAMDC; Contains: RecName: Full=S-adenosylmethionine decarboxylase alpha chain; Contains: RecName: Full=S-adenosylmethionine decarboxylase beta chain; Flags: Precursor >gi|165988673|gb|E…	XP_643401	2.23196e-18	75	96.2857	73	55	comp92455_c0_seq1	0	0	0	0	0
comp92450_c0_seq1	40s ribosomal protein s13	254	gi|351722010|ref|NP_001237229.1|40S ribosomal protein S13 [Glycine max] >gi|356514135|ref|XP_003525762.1| PREDICTED: 40S ribosomal protein S13-like [Glycine max] >gi|356514137|ref|XP_003525763.1| PREDICTED: 40S ribosomal protein S13-like [Glycine max] >gi|356563264|ref|XP_003549884.1| PREDICTED: 40S ribosomal protein S13-like [Glycine max] >gi|54039313|sp|P62302.1|RS13_SOYBN RecName: Full=40S rib…	NP_001237229	4.18968e-33	91	145.206	83	76	comp92450_c0_seq1	0	0	0	0	0.68
comp9245_c0_seq1	u0468_drome ame: full=upf0468 protein cg5343	299	gi|348674121|gb|EGZ13940.1|hypothetical protein PHYSODRAFT_512812 [Phytophthora sojae]	EGZ13940	4.38161e-51	100	204.912	99	99	comp9245_c0_seq1	0	0	0.19	0	0.56
comp92448_c0_seq1	p-3 complex subunit	204	gi|348684105|gb|EGZ23920.1|hypothetical protein PHYSODRAFT_485001 [Phytophthora sojae]	EGZ23920	7.25984e-30	98	134.42	67	66	comp92448_c0_seq1	0	0	0.3	0	0.3
comp92444_c0_seq1	calpain small subunit 1-like	230	gi|2506056|dbj|BAA22638.1|calpain small subunit [Gallus gallus]	BAA22638	6.41413e-26	100	121.324	58	58	comp92444_c0_seq1	0	0	0	0	0
comp92443_c0_seq1	isocitrate lyase	250	gi|320165109|gb|EFW42008.1|isocitrate lyase [Capsaspora owczarzaki ATCC 30864]	EFW42008	8.19847e-18	68	94.3597	82	56	comp92443_c0_seq1	0.24	0	0.46	0	0
comp92441_c0_seq1	TolA family protein, putative	334	gi|407043759|gb|EKE42129.1|TolA family protein, putative [Entamoeba nuttalli P19]	EKE42129	1.11977e-06	75	57.3806	52	39	comp92441_c0_seq1	0	0	0	0.16	0.16
comp92437_c0_seq1	poly polymerase protein	338	gi|167998971|ref|XP_001752191.1|predicted protein [Physcomitrella patens subsp. patens] >gi|162696586|gb|EDQ82924.1| predicted protein [Physcomitrella patens subsp. patens]	XP_001752191	3.67929e-34	75	148.673	112	85	comp92437_c0_seq1	0	0	0	0	0.65
comp92436_c0_seq1	obtusifoliol 14alpha-demethylase	260	gi|290991394|ref|XP_002678320.1|predicted protein [Naegleria gruberi] >gi|284091932|gb|EFC45576.1| predicted protein [Naegleria gruberi]	XP_002678320	9.56991e-38	98	160.614	86	85	comp92436_c0_seq1	0	0	0	0.44	0
comp92431_c0_seq1	50s ribosomal subunit l30	295	gi|255956363|ref|XP_002568934.1|Pc21g19430 [Penicillium chrysogenum Wisconsin 54-1255] >gi|211590645|emb|CAP96840.1| Pc21g19430 [Penicillium chrysogenum Wisconsin 54-1255]	XP_002568934	7.26531e-46	95	187.578	98	94	comp92431_c0_seq1	0	0	0	0	0
comp9243_c0_seq1	adhesin-like protein	709	gi|330799496|ref|XP_003287780.1|hypothetical protein DICPUDRAFT_151926 [Dictyostelium purpureum] >gi|325082190|gb|EGC35680.1| hypothetical protein DICPUDRAFT_151926 [Dictyostelium purpureum]	XP_003287780	7.75382e-06	44	55.8398	242	107	comp9243_c0_seq1	0	0	0	0	1
comp92424_c0_seq1	ca2 :cation antiporter family	207	gi|348678032|gb|EGZ17849.1|hypothetical protein PHYSODRAFT_545326 [Phytophthora sojae]	EGZ17849	4.26187e-14	89	82.0333	68	61	comp92424_c0_seq1	0	0	0	0	0.59
comp92423_c0_seq1	initiation factor 3g	224	gi|291232698|ref|XP_002736284.1|PREDICTED: Eukaryotic Initiation Factor family member (eif-3.G)-like [Saccoglossus kowalevskii]	XP_002736284	6.48738e-10	62	68.1662	78	49	comp92423_c0_seq1	0	0	0	0	0.27
comp92422_c0_seq1	protein phosphatase regulatory subunit	235	gi|255933173|ref|XP_002558057.1|Pc12g12430 [Penicillium chrysogenum Wisconsin 54-1255] >gi|211582676|emb|CAP80870.1| Pc12g12430 [Penicillium chrysogenum Wisconsin 54-1255]	XP_002558057	4.75179e-13	75	78.5666	78	59	comp92422_c0_seq1	0	0	0	0	0
comp92421_c0_seq1	hypothetical protein VITISV_029448	367	gi|147787145|emb|CAN73484.1|hypothetical protein VITISV_029448 [Vitis vinifera]	CAN73484	1.06632e-09	66	53.5286	60	40	comp92421_c0_seq1	0.3	0	0	0	0.15
comp92419_c0_seq1	3-ketoacyl- thiolase	263	gi|221119433|ref|XP_002164406.1|PREDICTED: similar to mitochondrial trifunctional protein, beta subunit [Hydra magnipapillata]	XP_002164406	1.3867e-12	68	77.0258	77	53	comp92419_c0_seq1	0	0	0	0	0.65
comp92417_c0_seq1	exosome complex exonuclease rrp4	250	gi|20378673|gb|AAM20932.1|AF449619_1exonuclease [Phytophthora sojae] >gi|348674044|gb|EGZ13863.1| hypothetical protein PHYSODRAFT_249437 [Phytophthora sojae]	AAM20932	5.49922e-14	72	81.6481	83	60	comp92417_c0_seq1	0	0	0	0	0.7
comp92416_c0_seq1	conserved hypothetical protein	217	gi|301114985|ref|XP_002999262.1|conserved hypothetical protein [Phytophthora infestans T30-4] >gi|262111356|gb|EEY69408.1| conserved hypothetical protein [Phytophthora infestans T30-4]	XP_002999262	4.66551e-13	67	78.5666	68	46	comp92416_c0_seq1	0	0	0	0	0.55
comp92415_c0_seq1	ras-specific guanine nucleotide-releasing	209	gi|301095212|ref|XP_002896707.1|ras-specific guanine nucleotide-releasing factor, putative [Phytophthora infestans T30-4] >gi|262108768|gb|EEY66820.1| ras-specific guanine nucleotide-releasing factor, putative [Phytophthora infestans T30-4]	XP_002896707	2.66686e-08	64	62.7734	70	45	comp92415_c0_seq1	0	0	0	0	0.29
comp92411_c0_seq1	serine c-palmitoyltransferase	218	gi|290988710|ref|XP_002677037.1|serine C-palmitoyltransferase [Naegleria gruberi] >gi|284090642|gb|EFC44293.1| serine C-palmitoyltransferase [Naegleria gruberi]	XP_002677037	1.87914e-30	95	136.346	72	69	comp92411_c0_seq1	0	0	0	0.27	0.27
comp92410_c0_seq1	coatomer protein	205	gi|325192215|emb|CCA26666.1|predicted protein putative [Albugo laibachii Nc14]	CCA26666	9.47247e-22	91	107.457	68	62	comp92410_c0_seq1	0	0	0	0	0.59
comp9241_c0_seq1	hypothetical protein PHYSODRAFT_319218	324	gi|348667459|gb|EGZ07284.1|hypothetical protein PHYSODRAFT_319218 [Phytophthora sojae]	EGZ07284	4.15468e-25	69	118.627	107	74	comp9241_c0_seq1	0	0	0	0	0.51
comp92409_c0_seq1	class i alpha-mannosidase 1a	274	gi|255947348|ref|XP_002564441.1|Pc22g04020 [Penicillium chrysogenum Wisconsin 54-1255] >gi|211591458|emb|CAP97690.1| Pc22g04020 [Penicillium chrysogenum Wisconsin 54-1255]	XP_002564441	1.01764e-07	86	60.8474	36	31	comp92409_c0_seq1	0	0	0	0	0
comp92406_c0_seq1	dc12 family protein	203	gi|301119569|ref|XP_002907512.1|DC12 family protein [Phytophthora infestans T30-4] >gi|262106024|gb|EEY64076.1| DC12 family protein [Phytophthora infestans T30-4]	XP_002907512	1.16444e-11	68	73.9442	67	46	comp92406_c0_seq1	0.31	0	0.3	0	0.3
comp92405_c0_seq1	hypothetical protein CHGG_06607	254	gi|116193779|ref|XP_001222702.1|hypothetical protein CHGG_06607 [Chaetomium globosum CBS 148.51] >gi|88182520|gb|EAQ89988.1| hypothetical protein CHGG_06607 [Chaetomium globosum CBS 148.51]	XP_001222702	6.68894e-31	100	137.887	84	84	comp92405_c0_seq1	0	0	0	0	0
comp92402_c0_seq1	hypothetical protein VITISV_037657	346	gi|147837613|emb|CAN63649.1|hypothetical protein VITISV_037657 [Vitis vinifera]	CAN63649	1.48762e-14	55	83.5741	111	62	comp92402_c0_seq1	0.32	0	0.16	0	0.16
comp92400_c0_seq1	hypothetical protein PHYSODRAFT_473722	227	gi|348687797|gb|EGZ27611.1|hypothetical protein PHYSODRAFT_473722 [Phytophthora sojae]	EGZ27611	4.04045e-20	81	102.064	71	58	comp92400_c0_seq1	0	0	0.26	0	0.52
comp92398_c0_seq1	hypothetical protein NAEGRDRAFT_57796	203	gi|290990853|ref|XP_002678050.1|hypothetical protein NAEGRDRAFT_57796 [Naegleria gruberi] >gi|284091661|gb|EFC45306.1| hypothetical protein NAEGRDRAFT_57796 [Naegleria gruberi]	XP_002678050	3.25879e-30	98	135.576	67	66	comp92398_c0_seq1	0	0	0	0.6	0
comp92397_c0_seq1	universal minicircle sequence binding protein	388	gi|358346811|ref|XP_003637458.1|Transcription elongation factor SPT6 [Medicago truncatula] >gi|355503393|gb|AES84596.1| Transcription elongation factor SPT6 [Medicago truncatula]	XP_003637458	8.83113e-28	63	127.487	131	83	comp92397_c0_seq1	0	0	0	0	0.55
comp92396_c0_seq1	beta-glucosidase, putative	308	gi|301120678|ref|XP_002908066.1|beta-glucosidase, putative [Phytophthora infestans T30-4] >gi|262103097|gb|EEY61149.1| beta-glucosidase, putative [Phytophthora infestans T30-4]	XP_002908066	8.83443e-12	80	74.3294	52	42	comp92396_c0_seq1	0	0	0	0	0.36
comp92395_c0_seq1	calcineurinlike phosphoesterase	205	gi|348665303|gb|EGZ05135.1|hypothetical protein PHYSODRAFT_534714 [Phytophthora sojae]	EGZ05135	1.32177e-23	86	113.62	68	59	comp92395_c0_seq1	0	0	0	0	0.59
comp92393_c0_seq1	hypothetical protein PHYSODRAFT_353732	226	gi|348690437|gb|EGZ30251.1|hypothetical protein PHYSODRAFT_353732 [Phytophthora sojae]	EGZ30251	0.000106822	65	50.8322	44	29	comp92393_c0_seq1	0	0	0	0	0.79
comp92392_c0_seq1	duf367 domain-containing protein	242	gi|348664932|gb|EGZ04769.1|hypothetical protein PHYSODRAFT_362612 [Phytophthora sojae] >gi|348678364|gb|EGZ18181.1| hypothetical protein PHYSODRAFT_360634 [Phytophthora sojae]	EGZ04769	8.00451e-21	73	104.375	75	55	comp92392_c0_seq1	0	0	0.24	0	0.48
comp92390_c0_seq1	family protein	242	gi|398389424|ref|XP_003848173.1|hypothetical protein MYCGRDRAFT_77354 [Zymoseptoria tritici IPO323] >gi|339468047|gb|EGP83149.1| hypothetical protein MYCGRDRAFT_77354 [Zymoseptoria tritici IPO323]	XP_003848173	2.65849e-24	84	115.931	73	62	comp92390_c0_seq1	0	0	0	0	0
comp92387_c0_seq1	bacterial-like fructose- -bisphosphatase	217	gi|384249125|gb|EIE22607.1|hypothetical protein COCSUDRAFT_53601 [Coccomyxa subellipsoidea C-169]	EIE22607	6.91634e-25	90	117.857	72	65	comp92387_c0_seq1	0	0	0	0.28	0.28
comp92384_c0_seq1	af464738_5 copia-like retrotransposon hopscotch polyprotein	346	gi|18254413|gb|AAL66754.1|AF464738_5putative copia-like retrotransposon Hopscotch polyprotein [Zea mays]	AAL66754	1.06116e-28	71	130.568	113	81	comp92384_c0_seq1	0	0	0.16	0	0.47
comp92383_c0_seq1	hypothetical protein PHYSODRAFT_536256	220	gi|348664658|gb|EGZ04502.1|hypothetical protein PHYSODRAFT_536256 [Phytophthora sojae]	EGZ04502	3.93645e-12	87	75.485	72	63	comp92383_c0_seq1	0	0	0	0	0.81
comp92382_c0_seq1	eukaryotic translation initiation factor 5a	418	gi|40805177|gb|AAR91929.1|eukaryotic translation initiation factor-5A [Brassica napus]	AAR91929	6.6974e-20	69	101.293	100	69	comp92382_c0_seq1	0	0.26	0	0.38	0
comp92380_c0_seq1	hypothetical protein PHYSODRAFT_304802	250	gi|348671409|gb|EGZ11230.1|hypothetical protein PHYSODRAFT_304802 [Phytophthora sojae]	EGZ11230	1.89445e-06	49	56.6102	75	37	comp92380_c0_seq1	0	0	0	0	0.7
comp92376_c0_seq1	endonuclease exonuclease phosphatase	219	gi|365886158|ref|ZP_09425120.1|conserved exported hypothetical protein [Bradyrhizobium sp. STM 3809] >gi|365338359|emb|CCD97651.1| conserved exported hypothetical protein [Bradyrhizobium sp. STM 3809]	ZP_09425120	6.07822e-16	81	88.1965	60	49	comp92376_c0_seq1	0	0	0	0	0.55
comp92374_c0_seq1	40s ribosomal protein	207	gi|71747174|ref|XP_822642.1|40S ribosomal protein S3a [Trypanosoma brucei brucei strain 927/4 GUTat10.1] >gi|70832310|gb|EAN77814.1| 40S ribosomal protein S3a, putative [Trypanosoma brucei brucei strain 927/4 GUTat10.1] >gi|261332409|emb|CBH15404.1| 40S ribosomal protein S3A, putative [Trypanosoma brucei gambiense DAL972] >gi|261332410|emb|CBH15405.1| 40S ribosomal protein S3A, putative [Trypanos…	XP_822642	3.05426e-12	78	75.8702	56	44	comp92374_c0_seq1	0	0	0	0	0
comp92373_c0_seq1	diacylglycerol o-	208	gi|301109535|ref|XP_002903848.1|diacylglycerol acyltransferase, putative [Phytophthora infestans T30-4] >gi|262096851|gb|EEY54903.1| diacylglycerol acyltransferase, putative [Phytophthora infestans T30-4]	XP_002903848	4.39583e-11	72	72.0182	54	39	comp92373_c0_seq1	0	0	0.29	0	0.29
comp92370_c0_seq1	hypothetical protein NAEGRDRAFT_46623	204	gi|290997371|ref|XP_002681255.1|hypothetical protein NAEGRDRAFT_46623 [Naegleria gruberi] >gi|284094878|gb|EFC48511.1| hypothetical protein NAEGRDRAFT_46623 [Naegleria gruberi]	XP_002681255	8.28708e-34	100	147.517	67	67	comp92370_c0_seq1	0	0	0	0.3	0.3
comp92368_c0_seq1	conserved hypothetical protein	306	gi|301109675|ref|XP_002903918.1|conserved hypothetical protein [Phytophthora infestans T30-4] >gi|262096921|gb|EEY54973.1| conserved hypothetical protein [Phytophthora infestans T30-4]	XP_002903918	8.21145e-34	80	147.517	101	81	comp92368_c0_seq1	0	0	0	0	0.55
comp92367_c0_seq1	conserved hypothetical protein	270	gi|301102434|ref|XP_002900304.1|conserved hypothetical protein [Phytophthora infestans T30-4] >gi|262102045|gb|EEY60097.1| conserved hypothetical protein [Phytophthora infestans T30-4]	XP_002900304	2.95756e-23	83	112.464	72	60	comp92367_c0_seq1	0	0	0	0	0.63
comp92366_c0_seq1	protein kinase, putative	205	gi|301122993|ref|XP_002909223.1|protein kinase, putative [Phytophthora infestans T30-4] >gi|262099985|gb|EEY58037.1| protein kinase, putative [Phytophthora infestans T30-4]	XP_002909223	2.76247e-13	82	79.337	68	56	comp92366_c0_seq1	0	0	0	0	0.59
comp92365_c0_seq1	luminal binding protein bip2	259	gi|7635897|emb|CAA89834.2|luminal binding protein [Pseudotsuga menziesii]	CAA89834	9.29073e-25	89	117.472	73	65	comp92365_c0_seq1	0	0	0.22	0.22	0.22
comp92364_c0_seq1	hypothetical protein PHYSODRAFT_297579	256	gi|348686430|gb|EGZ26245.1|hypothetical protein PHYSODRAFT_297579 [Phytophthora sojae]	EGZ26245	9.69267e-06	57	54.299	59	34	comp92364_c0_seq1	0	0	0	0	0.68
comp92362_c0_seq1	conserved hypothetical protein	313	gi|301102378|ref|XP_002900276.1|conserved hypothetical protein [Phytophthora infestans T30-4] >gi|262102017|gb|EEY60069.1| conserved hypothetical protein [Phytophthora infestans T30-4]	XP_002900276	6.93251e-17	64	91.2781	105	68	comp92362_c0_seq1	0	0	0	0	0.53
comp9236_c0_seq1	carbon-sulfur lyase-like protein	314	gi|367036559|ref|XP_003648660.1|hypothetical protein THITE_2106380 [Thielavia terrestris NRRL 8126] >gi|346995921|gb|AEO62324.1| hypothetical protein THITE_2106380 [Thielavia terrestris NRRL 8126]	XP_003648660	6.88444e-41	93	171.014	104	97	comp9236_c0_seq1	0	0	0	0	0
comp92359_c0_seq1	pre-mrna-splicing factor	301	gi|348668953|gb|EGZ08776.1|hypothetical protein PHYSODRAFT_564683 [Phytophthora sojae]	EGZ08776	1.3254e-31	89	140.198	79	71	comp92359_c0_seq1	0	0	0	0	0.37
comp92354_c0_seq1	rna-binding region rnp-1 domain-containing protein	305	gi|343425960|emb|CBQ69492.1|conserved hypothetical protein [Sporisorium reilianum SRZ2]	CBQ69492	5.19823e-12	79	75.0998	62	49	comp92354_c0_seq1	0	0	0.18	0	0.37
comp92353_c0_seq1	mevalonate kinase	237	gi|301105467|ref|XP_002901817.1|mevalonate kinase, putative [Phytophthora infestans T30-4] >gi|262099155|gb|EEY57207.1| mevalonate kinase, putative [Phytophthora infestans T30-4]	XP_002901817	1.47214e-14	80	83.5741	57	46	comp92353_c0_seq1	0.25	0	0.25	0	0.25
comp92352_c0_seq1	hypothetical protein PHYSODRAFT_349305	215	gi|348689500|gb|EGZ29314.1|hypothetical protein PHYSODRAFT_349305 [Phytophthora sojae]	EGZ29314	2.3101e-20	75	102.834	77	58	comp92352_c0_seq1	0	0	0	0	0.56
comp92348_c0_seq1	serine protease family	219	gi|348671885|gb|EGZ11705.1|hypothetical protein PHYSODRAFT_250666 [Phytophthora sojae]	EGZ11705	3.68753e-13	67	78.9518	73	49	comp92348_c0_seq1	0	0	0	0.27	0.55
comp92346_c0_seq1	40s ribosomal protein s8	207	gi|357513307|ref|XP_003626942.1|Ribosomal protein S8 [Medicago truncatula] >gi|355520964|gb|AET01418.1| Ribosomal protein S8 [Medicago truncatula]	XP_003626942	2.18883e-10	76	69.707	63	48	comp92346_c0_seq1	0	0	0	0	0
comp92345_c0_seq1	methionyl-trna synthetase	211	gi|348667967|gb|EGZ07792.1|hypothetical protein PHYSODRAFT_250104 [Phytophthora sojae]	EGZ07792	5.69568e-27	94	124.79	70	66	comp92345_c0_seq1	0	0	0	0	0.57
comp92341_c0_seq1	tkl tkl-ccin protein kinase	222	gi|390594672|gb|EIN04081.1|kinase-like protein, partial [Punctularia strigosozonata HHB-11173 SS5]	EIN04081	4.36606e-06	57	55.4546	68	39	comp92341_c0_seq1	0	0	0	0	0.54
comp9234_c0_seq1	#NAME?	267	gi|425770043|gb|EKV08518.1|6,7-dimethyl-8-ribityllumazine synthase [Penicillium digitatum Pd1] >gi|425771734|gb|EKV10171.1| 6,7-dimethyl-8-ribityllumazine synthase [Penicillium digitatum PHI26]	EKV08518	1.92149e-14	85	83.1889	49	42	comp9234_c0_seq1	0	0	0	0	0
comp92339_c0_seq1	hypothetical protein PHYSODRAFT_557520	217	gi|348681660|gb|EGZ21476.1|hypothetical protein PHYSODRAFT_557520 [Phytophthora sojae]	EGZ21476	0.000673017	60	48.1358	60	36	comp92339_c0_seq1	0	0	0	0	0.83
comp92337_c0_seq1	conserved hypothetical protein	201	gi|301104074|ref|XP_002901122.1|conserved hypothetical protein [Phytophthora infestans T30-4] >gi|262101056|gb|EEY59108.1| conserved hypothetical protein [Phytophthora infestans T30-4]	XP_002901122	9.88993e-11	89	70.8626	46	41	comp92337_c0_seq1	0	0.31	0	0	0.3
comp92335_c0_seq1	thrombospondin-like protein	295	gi|348671514|gb|EGZ11335.1|hypothetical protein PHYSODRAFT_518839 [Phytophthora sojae]	EGZ11335	1.02932e-07	49	60.8474	81	40	comp92335_c0_seq1	0	0	0	0	0.38
comp92334_c0_seq1	60s ribosomal protein l10	202	gi|296418056|ref|XP_002838660.1|60S ribosomal protein L10 [Tuber melanosporum Mel28] >gi|295634616|emb|CAZ82851.1| unnamed protein product [Tuber melanosporum]	XP_002838660	1.91049e-30	98	136.346	67	66	comp92334_c0_seq1	0	0	0	0.3	0
comp92332_c0_seq1	gpianchored serine rich tenascinlike glycoprotein	351	gi|325180901|emb|CCA15311.1|putative GPIanchored serine rich tenascinlike glycoprotein [Albugo laibachii Nc14]	CCA15311	3.65013e-13	64	78.9518	77	50	comp92332_c0_seq1	0	0	0	0	0.31
comp92331_c0_seq1	trna (adenine-n -)-methyltransferase non-catalytic subunit trm6	235	gi|425772713|gb|EKV11108.1|tRNA (adenine-N(1)-)-methyltransferase non-catalytic subunit trm6 [Penicillium digitatum PHI26] >gi|425775219|gb|EKV13500.1| tRNA (adenine-N(1)-)-methyltransferase non-catalytic subunit trm6 [Penicillium digitatum Pd1]	EKV11108	1.98045e-27	87	126.331	77	67	comp92331_c0_seq1	0	0	0	0	0
comp92325_c0_seq1	uridylate kinase ura6	221	gi|255953561|ref|XP_002567533.1|Pc21g04870 [Penicillium chrysogenum Wisconsin 54-1255] >gi|211589244|emb|CAP95384.1| Pc21g04870 [Penicillium chrysogenum Wisconsin 54-1255]	XP_002567533	9.70404e-14	97	80.8777	40	39	comp92325_c0_seq1	0	0	0	0	0
comp92321_c0_seq1	Pc13g10610	211	gi|255936909|ref|XP_002559481.1|Pc13g10610 [Penicillium chrysogenum Wisconsin 54-1255] >gi|211584101|emb|CAP92130.1| Pc13g10610 [Penicillium chrysogenum Wisconsin 54-1255]	XP_002559481	4.24364e-06	79	55.4546	72	57	comp92321_c0_seq1	0	0	0	0	0
comp92319_c0_seq1	translation elongation factor tu	265	gi|407937091|ref|YP_006852732.1|translation elongation factor Tu [Acidovorax sp. KKS102] >gi|407937140|ref|YP_006852781.1| translation elongation factor Tu [Acidovorax sp. KKS102] >gi|407894885|gb|AFU44094.1| translation elongation factor Tu [Acidovorax sp. KKS102] >gi|407894934|gb|AFU44143.1| translation elongation factor Tu [Acidovorax sp. KKS102]	YP_006852732	1.4168e-41	100	173.326	85	85	comp92319_c0_seq1	0	0	0	0	0.65
comp92318_c0_seq1	reverse transcriptase	215	gi|18568267|gb|AAL75999.1|AF466646_7putative polyprotein [Zea mays]	AAL75999	1.44696e-22	81	110.153	71	58	comp92318_c0_seq1	0.29	0	0	0	0
comp92315_c0_seq1	major vault protein	238	gi|66825911|ref|XP_646310.1|major vault protein [Dictyostelium discoideum AX4] >gi|462665|sp|P34118.1|MVPA_DICDI RecName: Full=Major vault protein alpha; Short=MVP-alpha >gi|167960|gb|AAA03153.1| major vault protein-alpha [Dictyostelium discoideum] >gi|60473991|gb|EAL71928.1| major vault protein [Dictyostelium discoideum AX4]	XP_646310	9.52004e-22	86	107.457	69	60	comp92315_c0_seq1	0	0	0.25	0	0
comp92313_c0_seq1	scp-like extracellular	246	gi|115491783|ref|XP_001210519.1|conserved hypothetical protein [Aspergillus terreus NIH2624] >gi|114197379|gb|EAU39079.1| conserved hypothetical protein [Aspergillus terreus NIH2624]	XP_001210519	1.55684e-16	71	90.1225	64	46	comp92313_c0_seq1	0	0	0	0	0
comp92312_c0_seq1	myosin essential light chain	263	gi|24637958|gb|AAN63944.1|myosin essential light chain [Eisenia fetida]	AAN63944	2.60311e-27	87	125.946	74	65	comp92312_c0_seq1	0	0	0	0.65	0
comp92311_c0_seq1	glucosidase 2 subunit beta-like protein	313	gi|348681879|gb|EGZ21695.1|hypothetical protein PHYSODRAFT_299325 [Phytophthora sojae]	EGZ21695	2.72986e-21	65	105.916	101	66	comp92311_c0_seq1	0	0	0	0	0.53
comp92310_c0_seq1	atp-binding cassette superfamily	260	gi|348670516|gb|EGZ10338.1|pdr transporter [Phytophthora sojae]	EGZ10338	1.63997e-21	71	106.686	92	66	comp92310_c0_seq1	0	0	0	0	0.66
comp92309_c0_seq1	ribosomal protein s27a	225	gi|300791206|gb|ADK34019.1|ubiquitin-Like family 1 [Prionchulus punctatus]	ADK34019	1.13865e-14	81	83.9593	55	45	comp92309_c0_seq1	0	0	0.26	0.26	0.26
comp92305_c0_seq1	#NAME?	216	gi|405963212|gb|EKC28806.1|1,2-dihydroxy-3-keto-5-methylthiopentene dioxygenase [Crassostrea gigas]	EKC28806	1.0706e-25	88	120.553	71	63	comp92305_c0_seq1	0	0	0	0.28	0
comp92303_c0_seq1	ubiquitinspecific protease	483	gi|348669889|gb|EGZ09711.1|hypothetical protein PHYSODRAFT_564244 [Phytophthora sojae]	EGZ09711	5.51454e-14	47	81.6481	140	67	comp92303_c0_seq1	0.11	0	0	0	0.43
comp92301_c0_seq1	transcriptional repressor	227	gi|83771653|dbj|BAE61783.1|unnamed protein product [Aspergillus oryzae RIB40]	BAE61783	1.52827e-35	100	153.295	75	75	comp92301_c0_seq1	0	0	0	0	0
comp92300_c0_seq1	chromodomainhelicasednabinding protein	210	gi|348688432|gb|EGZ28246.1|hypothetical protein PHYSODRAFT_470076 [Phytophthora sojae]	EGZ28246	2.02778e-32	92	142.895	69	64	comp92300_c0_seq1	0	0	0	0	0.58
comp92299_c0_seq1	hypothetical protein PHYSODRAFT_349516	215	gi|348690601|gb|EGZ30415.1|hypothetical protein PHYSODRAFT_349516 [Phytophthora sojae]	EGZ30415	1.50084e-11	85	73.559	69	59	comp92299_c0_seq1	0	0	0	0	0.56
comp92296_c0_seq1	phosphomevalonate kinase	356	gi|298707433|emb|CBJ30062.1|Phosphomevalonate kinase [Ectocarpus siliculosus]	CBJ30062	1.09059e-09	62	67.3958	85	53	comp92296_c0_seq1	0	0	0	0	0.76
comp92295_c0_seq1	vacuolar adenosine triphosphatase subunit	332	gi|268536750|ref|XP_002633510.1|C. briggsae CBR-VHA-8 protein [Caenorhabditis briggsae]	XP_002633510	8.88534e-12	71	74.3294	67	48	comp92295_c0_seq1	0	0	0	0	0.5
comp92292_c0_seq1	ring finger domain-containing protein	325	gi|320592166|gb|EFX04605.1|ring finger protein [Grosmannia clavigera kw1407]	EFX04605	1.52917e-19	55	100.138	117	65	comp92292_c0_seq1	0	0	0	0	0.51
comp92291_c0_seq1	hypothetical protein PHYSODRAFT_566045	256	gi|348666435|gb|EGZ06262.1|hypothetical protein PHYSODRAFT_566045 [Phytophthora sojae]	EGZ06262	7.42142e-06	65	54.6842	58	38	comp92291_c0_seq1	0	0	0	0	0.68
comp9229_c0_seq1	histidinol-phosphate aminotransferase	218	gi|301117898|ref|XP_002906677.1|histidinol-phosphate aminotransferase, putative [Phytophthora infestans T30-4] >gi|262108026|gb|EEY66078.1| histidinol-phosphate aminotransferase, putative [Phytophthora infestans T30-4]	XP_002906677	1.82432e-17	84	93.2041	64	54	comp9229_c0_seq1	0	0	0	0	0.55
comp92289_c0_seq1	folate-biopterin transporter family	250	gi|325183765|emb|CCA18223.1|folateBiopterin Transporter (FBT) family putative [Albugo laibachii Nc14]	CCA18223	1.54791e-24	81	116.701	81	66	comp92289_c0_seq1	0	0	0	0	0.46
comp92288_c0_seq1	thioredoxin m	206	gi|159464168|ref|XP_001690314.1|thioredoxin m [Chlamydomonas reinhardtii] >gi|1729935|sp|P23400.3|TRXM_CHLRE RecName: Full=Thioredoxin M-type, chloroplastic; Short=Trx-M; AltName: Full=Thioredoxin-CH2; Flags: Precursor >gi|840747|emb|CAA56851.1| thioredoxin m [Chlamydomonas reinhardtii] >gi|158284302|gb|EDP10052.1| thioredoxin m [Chlamydomonas reinhardtii]	XP_001690314	2.49854e-14	100	82.8037	41	41	comp92288_c0_seq1	0	0	0	0	0.89
comp92287_c0_seq1	adenylate kinase	236	gi|116199685|ref|XP_001225654.1|adenylate kinase [Chaetomium globosum CBS 148.51] >gi|121780402|sp|Q2GVK6.1|KAD1_CHAGB RecName: Full=Adenylate kinase 1; Short=AK 1; AltName: Full=ATP-AMP transphosphorylase 1; AltName: Full=Adenylate kinase cytosolic and mitochondrial >gi|88179277|gb|EAQ86745.1| adenylate kinase [Chaetomium globosum CBS 148.51]	XP_001225654	1.91378e-30	100	136.346	67	67	comp92287_c0_seq1	0	0	0	0	0
comp92286_c0_seq1	protein kinase, putative	348	gi|301100356|ref|XP_002899268.1|protein kinase, putative [Phytophthora infestans T30-4] >gi|262104185|gb|EEY62237.1| protein kinase, putative [Phytophthora infestans T30-4]	XP_002899268	0.000528301	58	48.521	51	30	comp92286_c0_seq1	0	0	0	0.16	0.47
comp92284_c0_seq1	importin-like protein	287	gi|348688079|gb|EGZ27893.1|hypothetical protein PHYSODRAFT_358354 [Phytophthora sojae]	EGZ27893	1.54203e-19	75	100.138	95	72	comp92284_c0_seq1	0	0	0	0	0.39
comp92283_c0_seq1	ankyrin repeat domain-containing protein	280	gi|290996200|ref|XP_002680670.1|ankyrin repeat domain-containing protein [Naegleria gruberi] >gi|284094292|gb|EFC47926.1| ankyrin repeat domain-containing protein [Naegleria gruberi]	XP_002680670	6.9567e-17	78	91.2781	80	63	comp92283_c0_seq1	0	0	0	0	0.4
comp92282_c0_seq1	myosin regulatory light polypeptide 9-like	306	gi|196015287|ref|XP_002117501.1|expressed hypothetical protein [Trichoplax adhaerens] >gi|190580030|gb|EDV20117.1| expressed hypothetical protein [Trichoplax adhaerens]	XP_002117501	1.84456e-17	70	93.2041	82	58	comp92282_c0_seq1	0.19	0	0	0	0.36
comp92281_c0_seq1	cytosolic cyclophilin	409	gi|123477706|ref|XP_001322019.1|cytosolic cyclophilin [Trichomonas vaginalis G3] >gi|121904857|gb|EAY09796.1| cytosolic cyclophilin, putative [Trichomonas vaginalis G3]	XP_001322019	4.82606e-42	77	174.866	136	106	comp92281_c0_seq1	0	0.13	0	0	0.39
comp92279_c0_seq1	2-oxoglutarate dehydrogenase e1	246	gi|325184145|emb|CCA18603.1|unnamed protein product [Albugo laibachii Nc14] >gi|325186058|emb|CCA20560.1| unnamed protein product [Albugo laibachii Nc14]	CCA18603	2.73536e-29	81	132.494	81	66	comp92279_c0_seq1	0	0	0	0	0.24
comp92277_c0_seq1	nadh:ubiquinone oxidoreductase kd subunit	272	gi|403363075|gb|EJY81273.1|NADH:ubiquinone oxidoreductase 17.2 kD subunit [Oxytricha trifallax]	EJY81273	5.91087e-40	86	167.933	90	78	comp92277_c0_seq1	0	0	0	0.62	0
comp92272_c0_seq1	c2h2 finger domain	227	gi|67528440|ref|XP_662022.1|hypothetical protein AN4418.2 [Aspergillus nidulans FGSC A4] >gi|40741145|gb|EAA60335.1| hypothetical protein AN4418.2 [Aspergillus nidulans FGSC A4] >gi|259482770|tpe|CBF77567.1| TPA: C2H2 finger domain protein, putative (AFU_orthologue; AFUA_4G07090) [Aspergillus nidulans FGSC A4]	XP_662022	6.67542e-15	81	84.7297	61	50	comp92272_c0_seq1	0	0	0	0	0
comp92271_c0_seq1	nad transhydrogenase	256	gi|302833804|ref|XP_002948465.1|hypothetical protein VOLCADRAFT_80229 [Volvox carteri f. nagariensis] >gi|300266152|gb|EFJ50340.1| hypothetical protein VOLCADRAFT_80229 [Volvox carteri f. nagariensis]	XP_002948465	6.05704e-16	80	88.1965	63	51	comp92271_c0_seq1	0	0	0	0.22	0.23
comp92266_c0_seq1	transforming growth factor-beta receptor-associated protein 1-like	397	gi|348681078|gb|EGZ20894.1|hypothetical protein PHYSODRAFT_557176 [Phytophthora sojae]	EGZ20894	1.29394e-34	77	150.214	140	108	comp92266_c0_seq1	0	0	0	0.13	0.54
comp92264_c0_seq1	myb-like dna-binding	309	gi|348671451|gb|EGZ11272.1|hypothetical protein PHYSODRAFT_454958 [Phytophthora sojae]	EGZ11272	2.65997e-08	61	62.7734	78	48	comp92264_c0_seq1	0	0	0	0	0.36
comp92262_c0_seq1	malate dehydrogenase	354	gi|290996628|ref|XP_002680884.1|malate dehydrogenase [Naegleria gruberi] >gi|284094506|gb|EFC48140.1| malate dehydrogenase [Naegleria gruberi]	XP_002680884	1.7398e-23	71	113.235	107	77	comp92262_c0_seq1	0.31	0.15	0	0.15	0
comp92261_c0_seq1	c2h2 type zinc finger containing protein	336	gi|320040242|gb|EFW22175.1|conserved hypothetical protein [Coccidioides posadasii str. Silveira]	EFW22175	1.40789e-09	53	67.0106	92	49	comp92261_c0_seq1	0	0	0	0	0
comp92260_c0_seq1	thiamine biosynthesis protein	261	gi|70985178|ref|XP_748095.1|thiamine biosynthesis protein (Nmt1) [Aspergillus fumigatus Af293] >gi|55743873|gb|AAV64845.1| thiamine biosynthesis protein [Aspergillus fumigatus] >gi|66845723|gb|EAL86057.1| thiamine biosynthesis protein (Nmt1), putative [Aspergillus fumigatus Af293] >gi|159125982|gb|EDP51098.1| thiamine biosynthesis protein (Nmt1), putative [Aspergillus fumigatus A1163]	XP_748095	2.60613e-35	90	152.525	86	78	comp92260_c0_seq1	0	0	0	0	0
comp92258_c0_seq1	hypothetical protein PHYSODRAFT_351681	272	gi|348676221|gb|EGZ16039.1|hypothetical protein PHYSODRAFT_351681 [Phytophthora sojae]	EGZ16039	2.66561e-24	81	115.931	92	75	comp92258_c0_seq1	0	0	0	0	0.42
comp92256_c0_seq1	anoctamin-like protein	253	gi|348684560|gb|EGZ24375.1|hypothetical protein PHYSODRAFT_486169 [Phytophthora sojae]	EGZ24375	1.59208e-32	84	143.28	84	71	comp92256_c0_seq1	0	0	0	0.23	0.46
comp92254_c0_seq1	Caltractin, putative	240	gi|294933964|ref|XP_002780923.1|Caltractin, putative [Perkinsus marinus ATCC 50983] >gi|239891070|gb|EER12718.1| Caltractin, putative [Perkinsus marinus ATCC 50983]	XP_002780923	3.26089e-22	83	108.997	78	65	comp92254_c0_seq1	0	0.49	0.24	0	0
comp92250_c0_seq1	Pc21g20000	238	gi|255956475|ref|XP_002568990.1|Pc21g20000 [Penicillium chrysogenum Wisconsin 54-1255] >gi|211590701|emb|CAP96897.1| Pc21g20000 [Penicillium chrysogenum Wisconsin 54-1255]	XP_002568990	4.26874e-14	78	82.0333	70	55	comp92250_c0_seq1	0	0	0	0	0
comp9225_c0_seq1	hypothetical protein PHYSODRAFT_541206	367	gi|348683778|gb|EGZ23593.1|hypothetical protein PHYSODRAFT_541206 [Phytophthora sojae]	EGZ23593	4.794e-42	85	174.866	121	103	comp9225_c0_seq1	0	0.15	0	0.15	0.59
comp92248_c0_seq1	serine--pyruvate transaminase	203	gi|301113216|ref|XP_002998378.1|serine-pyruvate aminotransferase, putative [Phytophthora infestans T30-4] >gi|262111679|gb|EEY69731.1| serine-pyruvate aminotransferase, putative [Phytophthora infestans T30-4]	XP_002998378	1.67755e-18	79	96.6709	68	54	comp92248_c0_seq1	0	0	0	0.6	0
comp92245_c0_seq1	smr domain-containing protein	229	gi|226290541|gb|EEH46025.1|conserved hypothetical protein [Paracoccidioides brasiliensis Pb18]	EEH46025	5.47352e-09	74	65.0846	77	57	comp92245_c0_seq1	0.27	0	0	0	0.26
comp92244_c0_seq1	hypothetical protein PHYSODRAFT_384287	216	gi|348673291|gb|EGZ13110.1|hypothetical protein PHYSODRAFT_384287 [Phytophthora sojae]	EGZ13110	4.51891e-08	57	62.003	63	36	comp92244_c0_seq1	0	0	0	0	0.56
comp92239_c0_seq1	eukaryotic translation initiation factor 3 subunit l	271	gi|432111965|gb|ELK35000.1|Eukaryotic translation initiation factor 3 subunit L [Myotis davidii]	ELK35000	2.57299e-43	100	179.104	89	89	comp92239_c0_seq1	0	0	0	0	0
comp92238_c0_seq1	hypothetical protein PPSIR1_21559	266	gi|149916878|ref|ZP_01905379.1|hypothetical protein PPSIR1_21559 [Plesiocystis pacifica SIR-1] >gi|149822156|gb|EDM81547.1| hypothetical protein PPSIR1_21559 [Plesiocystis pacifica SIR-1]	ZP_01905379	1.63614e-05	55	53.5286	60	33	comp92238_c0_seq1	0	0	0	0	0.65
comp92234_c0_seq1	negatively light-regulated	231	gi|159466060|ref|XP_001691227.1|hypothetical protein CHLREDRAFT_183139 [Chlamydomonas reinhardtii] >gi|158279199|gb|EDP04960.1| predicted protein [Chlamydomonas reinhardtii]	XP_001691227	6.00344e-24	91	114.775	74	68	comp92234_c0_seq1	0	0	0.26	0	0.26
comp92230_c0_seq1	ke2 family protein	264	gi|340508628|gb|EGR34295.1|prefoldin subunit 6, putative [Ichthyophthirius multifiliis]	EGR34295	7.08062e-17	74	91.2781	86	64	comp92230_c0_seq1	0.22	0	0	0.22	0.22
comp9223_c0_seq1	translationally controlled tumor-associated	306	gi|384496001|gb|EIE86492.1|hypothetical protein RO3G_11203 [Rhizopus delemar RA 99-880]	EIE86492	4.99328e-23	70	111.694	101	71	comp9223_c0_seq1	0	0	0	0	0
comp92228_c0_seq1	protein kinase	276	gi|348681326|gb|EGZ21142.1|hypothetical protein PHYSODRAFT_488306 [Phytophthora sojae]	EGZ21142	4.53081e-24	78	115.161	92	72	comp92228_c0_seq1	0	0	0	0	0.62
comp92224_c0_seq1	#NAME?	239	gi|301088368|ref|XP_002996882.1|alpha,alpha-trehalose-phosphate synthase [UDP-forming], putative [Phytophthora infestans T30-4] >gi|262110856|gb|EEY68908.1| alpha,alpha-trehalose-phosphate synthase [UDP-forming], putative [Phytophthora infestans T30-4]	XP_002996882	2.03776e-32	92	142.895	78	72	comp92224_c0_seq1	0	0	0	0	0.49
comp92223_c0_seq1	hsp70-like protein	242	gi|301096914|ref|XP_002897553.1|hsp70-like protein [Phytophthora infestans T30-4] >gi|262107013|gb|EEY65065.1| hsp70-like protein [Phytophthora infestans T30-4]	XP_002897553	8.26418e-26	83	120.939	80	67	comp92223_c0_seq1	0	0	0	0	0.48
comp92222_c0_seq1	oxygen-evolving enhancer protein 2	397	gi|159471964|ref|XP_001694126.1|oxygen-evolving enhancer protein 2 of photosystem II [Chlamydomonas reinhardtii] >gi|158277293|gb|EDP03062.1| oxygen-evolving enhancer protein 2 of photosystem II [Chlamydomonas reinhardtii]	XP_001694126	5.4112e-49	81	197.978	132	108	comp92222_c0_seq1	0.14	0	0	0.13	0.13
comp92219_c0_seq1	hypothetical protein PHYSODRAFT_479095	238	gi|348684945|gb|EGZ24760.1|hypothetical protein PHYSODRAFT_479095 [Phytophthora sojae]	EGZ24760	3.61761e-21	84	105.531	73	62	comp92219_c0_seq1	0	0	0	0.25	0.25
comp92218_c0_seq1	nmd3 family protein	239	gi|145552184|ref|XP_001461768.1|hypothetical protein [Paramecium tetraurelia strain d4-2] >gi|124429604|emb|CAK94395.1| unnamed protein product [Paramecium tetraurelia]	XP_001461768	1.01603e-15	82	87.4261	79	65	comp92218_c0_seq1	0	0	0	0.49	0
comp92217_c0_seq1	conserved hypothetical protein	222	gi|301095709|ref|XP_002896954.1|conserved hypothetical protein [Phytophthora infestans T30-4] >gi|262108601|gb|EEY66653.1| conserved hypothetical protein [Phytophthora infestans T30-4]	XP_002896954	3.33182e-06	74	55.8398	74	55	comp92217_c0_seq1	0	0	0	0	0.27
comp92214_c0_seq1	u3 small nucleolar rna-associated	287	gi|348670435|gb|EGZ10257.1|hypothetical protein PHYSODRAFT_247101 [Phytophthora sojae]	EGZ10257	5.12145e-23	78	111.694	95	75	comp92214_c0_seq1	0.2	0	0	0	0.39
comp92212_c0_seq1	mucolipin-like protein	306	gi|348668000|gb|EGZ07824.1|hypothetical protein PHYSODRAFT_526427 [Phytophthora sojae]	EGZ07824	2.46096e-46	92	189.119	102	94	comp92212_c0_seq1	0	0	0	0	0.55
comp92211_c0_seq1	gmp synthase	229	gi|301091051|ref|XP_002895718.1|GMP synthase [glutamine-hydrolyzing], putative [Phytophthora infestans T30-4] >gi|262097036|gb|EEY55088.1| GMP synthase [glutamine-hydrolyzing], putative [Phytophthora infestans T30-4]	XP_002895718	2.87917e-26	81	122.479	76	62	comp92211_c0_seq1	0	0	0	0	0.52
comp92210_c0_seq1	hypothetical protein PHYSODRAFT_545237	224	gi|348677947|gb|EGZ17764.1|hypothetical protein PHYSODRAFT_545237 [Phytophthora sojae]	EGZ17764	2.22968e-10	64	69.707	74	48	comp92210_c0_seq1	0	0	0	0	0.8
comp92209_c0_seq1	heat shock protein 83- partial	239	gi|290971096|ref|XP_002668372.1|predicted protein [Naegleria gruberi] >gi|284081744|gb|EFC35628.1| predicted protein [Naegleria gruberi]	XP_002668372	8.56142e-31	97	137.502	74	72	comp92209_c0_seq1	0	0	0	0.24	0.25
comp92208_c0_seq1	hypothetical protein PHYSODRAFT_314506	212	gi|348677110|gb|EGZ16927.1|hypothetical protein PHYSODRAFT_314506 [Phytophthora sojae]	EGZ16927	7.45606e-19	81	97.8265	70	57	comp92208_c0_seq1	0	0	0	0	0.28
comp92207_c0_seq1	hypothetical protein PHYSODRAFT_481430	307	gi|348685393|gb|EGZ25208.1|hypothetical protein PHYSODRAFT_481430 [Phytophthora sojae]	EGZ25208	2.92734e-23	73	112.464	97	71	comp92207_c0_seq1	0	0	0	0	0.54
comp92205_c0_seq1	myosin	228	gi|290999611|ref|XP_002682373.1|myosin [Naegleria gruberi] >gi|284096000|gb|EFC49629.1| myosin [Naegleria gruberi]	XP_002682373	2.12536e-37	100	159.458	76	76	comp92205_c0_seq1	0	0	0	0	0.26
comp92204_c0_seq1	signal recognition particle receptor subunit alpha	275	gi|348688644|gb|EGZ28458.1|hypothetical protein PHYSODRAFT_552205 [Phytophthora sojae]	EGZ28458	1.83097e-41	97	172.94	91	89	comp92204_c0_seq1	0	0	0	0	0.62
comp92203_c0_seq1	arf sar	250	gi|402225277|gb|EJU05338.1|ARF/SAR [Dacryopinax sp. DJM-731 SS1]	EJU05338	9.69547e-27	85	124.02	80	68	comp92203_c0_seq1	0	0	0	0	0.7
comp92202_c0_seq1	dhhc zinc finger domain protein	293	gi|325193437|emb|CCA27763.1|palmitoyltransferase putative [Albugo laibachii Nc14]	CCA27763	8.67341e-23	70	110.923	99	70	comp92202_c0_seq1	0	0	0	0	0.38
comp92201_c0_seq1	cation diffusion facilitator 1	229	gi|121701103|ref|XP_001268816.1|cation diffusion facilitator 1 [Aspergillus clavatus NRRL 1] >gi|119396959|gb|EAW07390.1| cation diffusion facilitator 1 [Aspergillus clavatus NRRL 1]	XP_001268816	8.64887e-31	94	137.502	76	72	comp92201_c0_seq1	0	0	0	0	0
comp92200_c0_seq1	nadph-dependent diflavin	318	gi|301120928|ref|XP_002908191.1|NADPH-dependent diflavin oxidoreductase, putative [Phytophthora infestans T30-4] >gi|262103222|gb|EEY61274.1| NADPH-dependent diflavin oxidoreductase, putative [Phytophthora infestans T30-4]	XP_002908191	2.20913e-42	89	176.022	105	94	comp92200_c0_seq1	0	0	0	0	0.52
comp92199_c0_seq1	unnamed protein product	213	gi|325187877|emb|CCA22421.1|unnamed protein product [Albugo laibachii Nc14]	CCA22421	7.43879e-27	95	124.405	68	65	comp92199_c0_seq1	0	0	0.28	0	0.28
comp92193_c0_seq1	conserved hypothetical protein	244	gi|301120598|ref|XP_002908026.1|conserved hypothetical protein [Phytophthora infestans T30-4] >gi|262103057|gb|EEY61109.1| conserved hypothetical protein [Phytophthora infestans T30-4]	XP_002908026	1.41137e-09	61	67.0106	80	49	comp92193_c0_seq1	0	0	0	0	0.48
comp92190_c0_seq1	protein kinase	243	gi|124088745|ref|XP_001347219.1|Protein kinase [Paramecium tetraurelia strain d4-2] >gi|145474067|ref|XP_001423056.1| hypothetical protein [Paramecium tetraurelia strain d4-2] >gi|50057608|emb|CAH03592.1| Protein kinase, putative [Paramecium tetraurelia] >gi|124390116|emb|CAK55658.1| unnamed protein product [Paramecium tetraurelia]	XP_001347219	4.58479e-05	60	50.447	68	41	comp92190_c0_seq1	0	0	0	0.48	0
comp9219_c0_seq1	dna-directed rna polymerase i subunit	257	gi|348688967|gb|EGZ28781.1|hypothetical protein PHYSODRAFT_322406 [Phytophthora sojae]	EGZ28781	1.29791e-34	91	150.214	85	78	comp9219_c0_seq1	0	0	0	0	0.67
comp92189_c0_seq1	mitochondrial f1f0 atp synthase associated protein	298	gi|302846626|ref|XP_002954849.1|mitochondrial F1F0 ATP synthase associated protein [Volvox carteri f. nagariensis] >gi|300259824|gb|EFJ44048.1| mitochondrial F1F0 ATP synthase associated protein [Volvox carteri f. nagariensis]	XP_002954849	3.50412e-16	73	88.9669	71	52	comp92189_c0_seq1	0	0	0	0	0.56
comp92188_c0_seq1	gar1 protein rna binding region containing protein	210	gi|118385169|ref|XP_001025722.1|Gar1 protein RNA binding region containing protein [Tetrahymena thermophila] >gi|89307489|gb|EAS05477.1| Gar1 protein RNA binding region containing protein [Tetrahymena thermophila SB210]	XP_001025722	4.52344e-16	79	88.5817	64	51	comp92188_c0_seq1	0	0	0.29	0.29	0
comp92187_c0_seq1	atp-binding cassette superfamily	216	gi|348673723|gb|EGZ13542.1|ABC transporters ABCA family [Phytophthora sojae]	EGZ13542	2.01906e-24	91	116.316	71	65	comp92187_c0_seq1	0.29	0	0	0	0.56
comp92186_c0_seq1	estradiol 17-beta-	215	gi|348676390|gb|EGZ16208.1|hypothetical protein PHYSODRAFT_286458 [Phytophthora sojae]	EGZ16208	1.70924e-23	90	113.235	71	64	comp92186_c0_seq1	0	0	0	0	0.28
comp92184_c0_seq1	myotubularin-like protein	265	gi|367027790|ref|XP_003663179.1|hypothetical protein MYCTH_101588 [Myceliophthora thermophila ATCC 42464] >gi|347010448|gb|AEO57934.1| hypothetical protein MYCTH_101588 [Myceliophthora thermophila ATCC 42464]	XP_003663179	1.1712e-19	82	100.523	63	52	comp92184_c0_seq1	0	0	0	0	0
comp92183_c0_seq1	hypothetical protein PHYSODRAFT_540483	359	gi|348686110|gb|EGZ25925.1|hypothetical protein PHYSODRAFT_540483 [Phytophthora sojae]	EGZ25925	3.34592e-43	84	178.718	119	101	comp92183_c0_seq1	0	0.15	0	0.15	0.3
comp92180_c0_seq1	heat shock protein 90	245	gi|388458917|gb|AFK31313.1|heat shock protein 90, partial [Dunaliella salina]	AFK31313	1.72129e-15	95	86.6557	41	39	comp92180_c0_seq1	0	0	0	0.24	0
comp92178_c0_seq1	hypothetical protein PHYSODRAFT_480910	234	gi|348685931|gb|EGZ25746.1|hypothetical protein PHYSODRAFT_480910 [Phytophthora sojae]	EGZ25746	0.000180987	56	50.0618	76	43	comp92178_c0_seq1	0	0	0.25	0	0.5
comp92176_c0_seq1	receptor-like protein kinase	398	gi|147765699|emb|CAN77904.1|hypothetical protein VITISV_024390 [Vitis vinifera]	CAN77904	3.79109e-10	54	68.9366	91	50	comp92176_c0_seq1	0.27	0	0.13	0	0
comp92173_c0_seq1	conserved hypothetical protein	242	gi|325187479|emb|CCA22017.1|conserved hypothetical protein [Albugo laibachii Nc14]	CCA22017	2.26101e-07	56	59.6918	83	47	comp92173_c0_seq1	0	0	0	0	0.24
comp92172_c0_seq1	hypothetical protein PHYSODRAFT_309988	223	gi|348690027|gb|EGZ29841.1|hypothetical protein PHYSODRAFT_309988 [Phytophthora sojae]	EGZ29841	4.64917e-08	63	62.003	79	50	comp92172_c0_seq1	0	0	0	0	0.53
comp92171_c0_seq1	conserved hypothetical protein	206	gi|301117402|ref|XP_002906429.1|conserved hypothetical protein [Phytophthora infestans T30-4] >gi|262107778|gb|EEY65830.1| conserved hypothetical protein [Phytophthora infestans T30-4]	XP_002906429	4.87621e-10	67	68.5514	67	45	comp92171_c0_seq1	0	0	0	0.29	0.3
comp9217_c0_seq1	wd repeat-containing protein 74 isoform 2	496	gi|325183348|emb|CCA17806.1|conserved hypothetical protein [Albugo laibachii Nc14]	CCA17806	7.73696e-24	60	114.39	164	100	comp9217_c0_seq1	0	0	0	0.41	0.74
comp92169_c0_seq1	protein	220	gi|159463014|ref|XP_001689737.1|predicted protein [Chlamydomonas reinhardtii] >gi|158283725|gb|EDP09475.1| predicted protein [Chlamydomonas reinhardtii]	XP_001689737	0.000239574	62	49.6766	58	36	comp92169_c0_seq1	0.28	0	0	0	0.27
comp92166_c0_seq1	conserved hypothetical protein	236	gi|301111972|ref|XP_002905065.1|conserved hypothetical protein [Phytophthora infestans T30-4] >gi|262095395|gb|EEY53447.1| conserved hypothetical protein [Phytophthora infestans T30-4]	XP_002905065	2.04945e-24	83	116.316	77	64	comp92166_c0_seq1	0	0	0	0	0.75
comp92165_c0_seq1	predicted protein	285	gi|290974389|ref|XP_002669928.1|predicted protein [Naegleria gruberi] >gi|284083481|gb|EFC37184.1| predicted protein [Naegleria gruberi]	XP_002669928	1.13731e-35	89	153.68	94	84	comp92165_c0_seq1	0	0	0	0.2	0.4
comp92161_c0_seq1	heat shock protein 70	306	gi|290986153|ref|XP_002675789.1|hypothetical protein NAEGRDRAFT_83205 [Naegleria gruberi] >gi|284089387|gb|EFC43045.1| hypothetical protein NAEGRDRAFT_83205 [Naegleria gruberi]	XP_002675789	2.37811e-49	99	199.134	102	101	comp92161_c0_seq1	0	0	0	0.54	0.18
comp92160_c0_seq1	conserved hypothetical protein	284	gi|301120790|ref|XP_002908122.1|conserved hypothetical protein [Phytophthora infestans T30-4] >gi|262103153|gb|EEY61205.1| conserved hypothetical protein [Phytophthora infestans T30-4]	XP_002908122	9.98648e-24	72	114.005	94	68	comp92160_c0_seq1	0	0	0	0	0.6
comp92158_c0_seq1	hypothetical protein TTHERM_01043290	221	gi|146185001|ref|XP_001030675.2|hypothetical protein TTHERM_01043290 [Tetrahymena thermophila] >gi|146142811|gb|EAR83012.2| hypothetical protein TTHERM_01043290 [Tetrahymena thermophila SB210]	XP_001030675	2.5537e-14	91	82.8037	46	42	comp92158_c0_seq1	0	0.27	0	0.27	0
comp92157_c0_seq1	hypothetical protein PHYSODRAFT_506503	297	gi|348675557|gb|EGZ15375.1|hypothetical protein PHYSODRAFT_506503 [Phytophthora sojae]	EGZ15375	4.58247e-24	89	115.161	91	81	comp92157_c0_seq1	0	0.19	0	0	0.57
comp92154_c0_seq1	ammonium transporter rh type a	206	gi|410959433|ref|XP_003986314.1|PREDICTED: ammonium transporter Rh type A [Felis catus]	XP_003986314	1.85296e-09	67	66.6254	68	46	comp92154_c0_seq1	0	0	0	0	0.59
comp92152_c0_seq1	conserved hypothetical protein	214	gi|301107576|ref|XP_002902870.1|conserved hypothetical protein [Phytophthora infestans T30-4] >gi|262097988|gb|EEY56040.1| conserved hypothetical protein [Phytophthora infestans T30-4]	XP_002902870	1.44696e-22	79	110.153	68	54	comp92152_c0_seq1	0	0	0	0	0.56
comp92150_c0_seq1	nad-dependent malate dehydrogenase	261	gi|224061310|ref|XP_002300420.1|predicted protein [Populus trichocarpa] >gi|222847678|gb|EEE85225.1| predicted protein [Populus trichocarpa]	XP_002300420	8.12093e-28	88	97.8265	61	54	comp92150_c0_seq1	0	0	0	0	0.44
comp92149_c0_seq1	hypothetical protein PHYSODRAFT_478522	229	gi|348683863|gb|EGZ23678.1|hypothetical protein PHYSODRAFT_478522 [Phytophthora sojae]	EGZ23678	6.24147e-05	66	51.6026	74	49	comp92149_c0_seq1	0	0	0	0	0.52
comp92146_c0_seq1	aspartate aminotransferase	225	gi|330918345|ref|XP_003298191.1|hypothetical protein PTT_08812 [Pyrenophora teres f. teres 0-1] >gi|311328767|gb|EFQ93709.1| hypothetical protein PTT_08812 [Pyrenophora teres f. teres 0-1]	XP_003298191	7.64556e-19	79	97.8265	68	54	comp92146_c0_seq1	0	0	0.53	0	0
comp92144_c0_seq1	aldo-keto reductase	238	gi|45382879|ref|NP_989960.1|aldo-keto reductase family 1 member B10 [Gallus gallus] >gi|14330324|emb|CAC40811.1| aldo-keto reductase [Gallus gallus]	NP_989960	2.41272e-25	100	119.398	57	57	comp92144_c0_seq1	0	0	0	0	0
comp92140_c0_seq1	ap-3 complex subunit	281	gi|348679089|gb|EGZ18906.1|hypothetical protein PHYSODRAFT_332637 [Phytophthora sojae]	EGZ18906	4.97396e-23	78	111.694	94	74	comp92140_c0_seq1	0	0	0	0	0.6
comp9214_c0_seq1	ribosome biogenesis abc transporter	407	gi|425773836|gb|EKV12162.1|Ribosome biogenesis ABC transporter Arb1, putative [Penicillium digitatum Pd1] >gi|425776099|gb|EKV14334.1| Ribosome biogenesis ABC transporter Arb1, putative [Penicillium digitatum PHI26]	EKV12162	5.32066e-65	96	251.136	135	130	comp9214_c0_seq1	0	0	0	0	0
comp92139_c0_seq1	hypothetical protein PHYSODRAFT_518755	215	gi|348670953|gb|EGZ10774.1|hypothetical protein PHYSODRAFT_518755 [Phytophthora sojae]	EGZ10774	6.27644e-26	90	121.324	71	64	comp92139_c0_seq1	0	0	0	0.28	0.28
comp92138_c0_seq1	haloacid dehalogenaselike hydrolase family protein	219	gi|348678456|gb|EGZ18273.1|hypothetical protein PHYSODRAFT_559234 [Phytophthora sojae]	EGZ18273	1.39478e-28	95	130.183	73	70	comp92138_c0_seq1	0	0	0	0.27	0.27
comp92137_c0_seq1	myosin-like protein	276	gi|301111842|ref|XP_002905000.1|myosin-like protein [Phytophthora infestans T30-4] >gi|262095330|gb|EEY53382.1| myosin-like protein [Phytophthora infestans T30-4]	XP_002905000	5.15361e-28	83	128.257	90	75	comp92137_c0_seq1	0	0	0.21	0	0.21
comp92136_c0_seq1	nad transhydrogenase subunit	298	gi|145514003|ref|XP_001442912.1|hypothetical protein [Paramecium tetraurelia strain d4-2] >gi|124410273|emb|CAK75515.1| unnamed protein product [Paramecium tetraurelia]	XP_001442912	1.12724e-14	80	83.9593	52	42	comp92136_c0_seq1	0	0	0.19	0.19	0
comp92132_c0_seq1	mmp37-like protein	256	gi|348673631|gb|EGZ13450.1|hypothetical protein PHYSODRAFT_460205 [Phytophthora sojae]	EGZ13450	1.703e-18	72	96.6709	85	62	comp92132_c0_seq1	0	0	0.23	0	0.45
comp92130_c0_seq1	lathosterol oxidase	213	gi|320163429|gb|EFW40328.1|sterol-C5-desaturase [Capsaspora owczarzaki ATCC 30864]	EFW40328	3.35465e-11	76	72.4034	51	39	comp92130_c0_seq1	0	0	0.28	0	0.28
comp92128_c0_seq1	pentatricopeptide repeat protein	248	gi|255939712|ref|XP_002560625.1|Pc16g02530 [Penicillium chrysogenum Wisconsin 54-1255] >gi|211585248|emb|CAP92923.1| Pc16g02530 [Penicillium chrysogenum Wisconsin 54-1255]	XP_002560625	4.64982e-29	86	131.724	82	71	comp92128_c0_seq1	0	0	0	0	0
comp92127_c0_seq1	hypothetical protein PHYSODRAFT_327318	448	gi|348686593|gb|EGZ26408.1|hypothetical protein PHYSODRAFT_327318 [Phytophthora sojae]	EGZ26408	5.26275e-20	61	101.679	131	81	comp92127_c0_seq1	0	0	0	0	0.71
comp92126_c0_seq1	rna polymerase-associated protein rtf1	256	gi|325194332|emb|CCA28257.1|RNA polymeraseassociated protein RTF1 putative [Albugo laibachii Nc14]	CCA28257	2.14931e-21	88	106.301	68	60	comp92126_c0_seq1	0	0	0	0	0.68
comp92125_c0_seq1	conserved hypothetical protein	352	gi|301101642|ref|XP_002899909.1|conserved hypothetical protein [Phytophthora infestans T30-4] >gi|262102484|gb|EEY60536.1| conserved hypothetical protein [Phytophthora infestans T30-4]	XP_002899909	2.20596e-10	57	69.707	112	64	comp92125_c0_seq1	0	0	0	0	0.62
comp92123_c0_seq1	heat shock protein 20	289	gi|405974709|gb|EKC39334.1|Body wall muscle protein HR-29 [Crassostrea gigas]	EKC39334	1.14215e-06	54	57.3806	93	51	comp92123_c0_seq1	0.2	0	0	0.39	0
comp92122_c0_seq1	multidrug resistance-associated protein	321	gi|348670836|gb|EGZ10657.1|multidrug resistance protein ABC superfamily [Phytophthora sojae]	EGZ10657	6.64232e-31	80	137.887	105	84	comp92122_c0_seq1	0	0	0	0	0.52
comp92121_c0_seq1	hypothetical protein PHYSODRAFT_308938	205	gi|348688135|gb|EGZ27949.1|hypothetical protein PHYSODRAFT_308938 [Phytophthora sojae]	EGZ27949	3.72493e-18	82	95.5153	67	55	comp92121_c0_seq1	0	0	0	0	0.59
comp92120_c0_seq1	nuclear lim factor interactor-interacting protein hyphal	329	gi|301115156|ref|XP_002905307.1|nuclear LIM factor interactor-interacting protein hyphal form, putative [Phytophthora infestans T30-4] >gi|262110096|gb|EEY68148.1| nuclear LIM factor interactor-interacting protein hyphal form, putative [Phytophthora infestans T30-4]	XP_002905307	7.06677e-09	59	64.6994	94	56	comp92120_c0_seq1	0	0	0	0.17	0.5
comp9212_c0_seq1	l-aspartate oxidase	373	gi|348679432|gb|EGZ19248.1|hypothetical protein PHYSODRAFT_327550 [Phytophthora sojae]	EGZ19248	3.50956e-56	91	221.861	123	112	comp9212_c0_seq1	0.15	0	0.14	0	0.14
comp92119_c0_seq1	protein transporter sec24	220	gi|301103169|ref|XP_002900671.1|protein transporter Sec24 [Phytophthora infestans T30-4] >gi|262101934|gb|EEY59986.1| protein transporter Sec24 [Phytophthora infestans T30-4]	XP_002900671	7.89498e-29	95	130.954	72	69	comp92119_c0_seq1	0	0	0	0	0.54
comp92118_c0_seq1	40s ribosomal protein s16	255	gi|398408559|ref|XP_003855745.1|40S ribosomal protein S16 [Zymoseptoria tritici IPO323] >gi|339475629|gb|EGP90721.1| hypothetical protein MYCGRDRAFT_67867 [Zymoseptoria tritici IPO323]	XP_003855745	2.14433e-29	90	132.88	84	76	comp92118_c0_seq1	0	0	0	0	0.68
comp92117_c0_seq1	transmembrane protein	227	gi|348669639|gb|EGZ09461.1|hypothetical protein PHYSODRAFT_521400 [Phytophthora sojae]	EGZ09461	2.21707e-18	97	96.2857	74	72	comp92117_c0_seq1	0	0	0	0	0.52
comp92116_c0_seq1	ptype atpase	262	gi|348676886|gb|EGZ16703.1|hypothetical protein PHYSODRAFT_247933 [Phytophthora sojae]	EGZ16703	2.69379e-24	81	115.931	92	75	comp92116_c0_seq1	0	0	0	0	0.66
comp92115_c0_seq1	hypothetical protein PHYSODRAFT_518755	237	gi|348670953|gb|EGZ10774.1|hypothetical protein PHYSODRAFT_518755 [Phytophthora sojae]	EGZ10774	2.67046e-32	92	142.51	78	72	comp92115_c0_seq1	0	0	0	0	0.5
comp92112_c0_seq1	cleavage induced hypothetical protein	205	gi|301117382|ref|XP_002906419.1|cleavage induced hypothetical protein [Phytophthora infestans T30-4] >gi|262107768|gb|EEY65820.1| cleavage induced hypothetical protein [Phytophthora infestans T30-4]	XP_002906419	0.000522188	65	48.521	47	31	comp92112_c0_seq1	0	0	0.3	0	0.3
comp92111_c0_seq1	isocitrate nad-dependent	205	gi|290984390|ref|XP_002674910.1|isocitrate dehydrogenase [Naegleria gruberi] >gi|284088503|gb|EFC42166.1| isocitrate dehydrogenase [Naegleria gruberi]	XP_002674910	1.23834e-29	100	133.65	67	67	comp92111_c0_seq1	0	0	0	0	0.59
comp92110_c0_seq1	duf614 family protein	228	gi|66809371|ref|XP_638408.1|hypothetical protein DDB_G0284793 [Dictyostelium discoideum AX4] >gi|60467007|gb|EAL65049.1| hypothetical protein DDB_G0284793 [Dictyostelium discoideum AX4]	XP_638408	2.90231e-10	65	69.3218	63	41	comp92110_c0_seq1	0	0	0	0	0
comp92107_c0_seq1	ribonuclease, putative	252	gi|301097405|ref|XP_002897797.1|ribonuclease, putative [Phytophthora infestans T30-4] >gi|262106545|gb|EEY64597.1| ribonuclease, putative [Phytophthora infestans T30-4]	XP_002897797	4.5091e-08	59	62.003	66	39	comp92107_c0_seq1	0	0	0	0	0.69
comp92106_c0_seq1	cbl-interacting serine threonine-protein	239	gi|348677056|gb|EGZ16873.1|hypothetical protein PHYSODRAFT_503748 [Phytophthora sojae]	EGZ16873	3.71367e-34	92	148.673	79	73	comp92106_c0_seq1	0	0	0	0	0.25
comp92105_c0_seq1	sigma adaptin	237	gi|328867582|gb|EGG15964.1|sigma adaptin [Dictyostelium fasciculatum]	EGG15964	4.87802e-26	84	121.709	78	66	comp92105_c0_seq1	0	0	0	0	0.74
comp92103_c0_seq1	hypothetical protein PHYSODRAFT_518041	348	gi|348672369|gb|EGZ12189.1|hypothetical protein PHYSODRAFT_518041 [Phytophthora sojae]	EGZ12189	3.53544e-08	47	62.3882	151	71	comp92103_c0_seq1	0	0	0	0	0.63
comp92102_c0_seq1	phenylalanine 4-monooxygenase	254	gi|403367300|gb|EJY83467.1|Phenylalanine 4-monooxygenase [Oxytricha trifallax]	EJY83467	1.39797e-20	76	103.605	78	60	comp92102_c0_seq1	0	0	0.23	0.45	0
comp92101_c0_seq1	carbon monoxide coxf accessory protein	259	gi|337739156|ref|YP_004638436.1|hypothetical protein OCA5_pHCG300340 [Oligotropha carboxidovorans OM5] >gi|386031682|ref|YP_005945975.1| hypothetical protein CoxF [Oligotropha carboxidovorans OM4] >gi|336096656|gb|AEI04481.1| hypothetical protein CoxF [Oligotropha carboxidovorans OM4] >gi|336100287|gb|AEI08109.1| hypothetical protein CoxF [Oligotropha carboxidovorans OM5]	YP_004638436	2.36811e-20	85	102.834	68	58	comp92101_c0_seq1	0	0	0	0	0
comp92099_c0_seq1	conserved hypothetical protein	242	gi|325193207|emb|CCA27555.1|conserved hypothetical protein [Albugo laibachii Nc14]	CCA27555	1.36853e-12	69	77.0258	66	46	comp92099_c0_seq1	0	0	0	0	0.72
comp92098_c0_seq1	sugar -lactone	285	gi|242778196|ref|XP_002479190.1|sugar 1,4-lactone oxidase, putative [Talaromyces stipitatus ATCC 10500] >gi|218722809|gb|EED22227.1| sugar 1,4-lactone oxidase, putative [Talaromyces stipitatus ATCC 10500]	XP_002479190	2.79481e-42	90	175.637	94	85	comp92098_c0_seq1	0	0	0	0	0
comp92097_c0_seq1	subtilisin-like protein	314	gi|66803989|ref|XP_635806.1|hypothetical protein DDB_G0290333 [Dictyostelium discoideum AX4] >gi|60464132|gb|EAL62293.1| hypothetical protein DDB_G0290333 [Dictyostelium discoideum AX4]	XP_635806	2.8211e-10	69	69.3218	75	52	comp92097_c0_seq1	0.18	0.36	0	0	0
comp92090_c0_seq1	proteasome component c11	317	gi|145256902|ref|XP_001401555.1|proteasome subunit beta type-2 [Aspergillus niger CBS 513.88] >gi|134058465|emb|CAL00674.1| unnamed protein product [Aspergillus niger]	XP_001401555	7.09006e-49	97	197.593	105	102	comp92090_c0_seq1	0	0	0	0	0
comp9209_c0_seq1	hypothetical protein CHGG_06723	418	gi|116194011|ref|XP_001222818.1|hypothetical protein CHGG_06723 [Chaetomium globosum CBS 148.51] >gi|88182636|gb|EAQ90104.1| hypothetical protein CHGG_06723 [Chaetomium globosum CBS 148.51]	XP_001222818	1.09831e-54	100	216.853	106	106	comp9209_c0_seq1	0	0	0	0	0
comp92085_c0_seq1	tpa_inf: gpr1 fun34 -class plasma membrane protein	244	gi|388854441|emb|CCF52025.1|uncharacterized protein [Ustilago hordei]	CCF52025	2.08954e-37	97	159.458	81	79	comp92085_c0_seq1	0	0	0	0	0
comp92084_c0_seq1	ribosomal protein 5 large subunit	247	gi|78190705|gb|ABB29674.1|ribosomal protein 5 large subunit [Leucosolenia sp. AR-2003]	ABB29674	1.14923e-27	83	127.102	80	67	comp92084_c0_seq1	0.24	0.24	0	0	0
comp92082_c0_seq1	hypothetical protein PHYSODRAFT_248374	211	gi|348688380|gb|EGZ28194.1|hypothetical protein PHYSODRAFT_248374 [Phytophthora sojae]	EGZ28194	6.32659e-10	77	68.1662	40	31	comp92082_c0_seq1	0	0	0	0	0.29
comp92079_c0_seq1	dna-directed rna polymerase i subunit	235	gi|301119239|ref|XP_002907347.1|DNA-directed RNA polymerase I subunit RPA2, putative [Phytophthora infestans T30-4] >gi|262105859|gb|EEY63911.1| DNA-directed RNA polymerase I subunit RPA2, putative [Phytophthora infestans T30-4]	XP_002907347	3.73896e-34	100	148.673	77	77	comp92079_c0_seq1	0	0	0	0	0.5
comp92078_c0_seq1	ribosomal protein l4	260	gi|12846949|dbj|BAB27375.1|unnamed protein product [Mus musculus]	BAB27375	4.43509e-43	100	178.333	86	86	comp92078_c0_seq1	0	0	0	0	0
comp92077_c0_seq1	26s proteasome non-atpase regulatory	267	gi|301093056|ref|XP_002997377.1|26S proteasome non-ATPase regulatory subunit, putative [Phytophthora infestans T30-4] >gi|262110775|gb|EEY68827.1| 26S proteasome non-ATPase regulatory subunit, putative [Phytophthora infestans T30-4]	XP_002997377	2.96795e-23	73	112.464	91	67	comp92077_c0_seq1	0	0	0.21	0	0.43
comp92076_c0_seq1	para-aminobenzoate subunit i	217	gi|348686044|gb|EGZ25859.1|hypothetical protein PHYSODRAFT_482159 [Phytophthora sojae]	EGZ25859	4.196e-22	87	108.612	71	62	comp92076_c0_seq1	0	0	0.28	0	0.28
comp92075_c0_seq1	kazal-like serine protease inhibitor domain and phox-like domain-containing protein	225	gi|348675867|gb|EGZ15685.1|Kazal-like serine protease inhibitor domain and phox-like domain-containing protein [Phytophthora sojae]	EGZ15685	1.38868e-20	74	103.605	75	56	comp92075_c0_seq1	0.27	0	0.26	0	0.26
comp92074_c0_seq1	abc transporter family protein	317	gi|297818436|ref|XP_002877101.1|abc transporter family protein [Arabidopsis lyrata subsp. lyrata] >gi|297322939|gb|EFH53360.1| abc transporter family protein [Arabidopsis lyrata subsp. lyrata]	XP_002877101	2.44815e-33	84	145.976	105	89	comp92074_c0_seq1	0	0	0	0.17	0.17
comp92073_c0_seq1	hypothetical protein OXYTRI_16237	319	gi|403371786|gb|EJY85777.1|hypothetical protein OXYTRI_16237 [Oxytricha trifallax]	EJY85777	3.77174e-26	75	122.094	110	83	comp92073_c0_seq1	0	0	0	0	0.69
comp92071_c0_seq1	conserved hypothetical protein	280	gi|301094229|ref|XP_002997958.1|conserved hypothetical protein [Phytophthora infestans T30-4] >gi|262109744|gb|EEY67796.1| conserved hypothetical protein [Phytophthora infestans T30-4]	XP_002997958	1.77951e-12	70	76.6406	65	46	comp92071_c0_seq1	0	0	0.4	0.2	0
comp9207_c1_seq1	wd repeat domain 19	267	gi|348687806|gb|EGZ27620.1|hypothetical protein PHYSODRAFT_475308 [Phytophthora sojae]	EGZ27620	1.79642e-28	86	129.798	88	76	comp9207_c1_seq1	0	0.22	0	0	0.64
comp9207_c0_seq1	wd repeat domain 19	298	gi|348687806|gb|EGZ27620.1|hypothetical protein PHYSODRAFT_475308 [Phytophthora sojae]	EGZ27620	8.04093e-29	83	130.954	97	81	comp9207_c0_seq1	0	0	0	0	0.75
comp92069_c0_seq1	sec14 cytosolic	228	gi|348686328|gb|EGZ26143.1|hypothetical protein PHYSODRAFT_479932 [Phytophthora sojae]	EGZ26143	4.60148e-32	97	141.739	75	73	comp92069_c0_seq1	0	0	0	0.26	0.26
comp92068_c0_seq1	bidirectional sugar transporter sweet4-like	218	gi|224075142|ref|XP_002304566.1|predicted protein [Populus trichocarpa] >gi|222841998|gb|EEE79545.1| predicted protein [Populus trichocarpa]	XP_002304566	2.08245e-21	83	106.301	71	59	comp92068_c0_seq1	0	0	0	0	0
comp92067_c0_seq1	heat shock protein 90	207	gi|25986841|gb|AAM93756.1|heat shock protein 90, partial [Naegleria gruberi]	AAM93756	2.18883e-10	82	69.707	68	56	comp92067_c0_seq1	0	0	0.29	0.59	0
comp92065_c0_seq1	voltage-gated ion channel superfamily	202	gi|348667134|gb|EGZ06960.1|hypothetical protein PHYSODRAFT_529885 [Phytophthora sojae]	EGZ06960	4.14155e-09	66	65.4698	65	43	comp92065_c0_seq1	0	0	0	0	0.6
comp92064_c0_seq1	pepsin-like aspartic protease a1	237	gi|325189494|emb|CCA23982.1|AlNc14C216G9019 [Albugo laibachii Nc14]	CCA23982	0.000105387	59	50.8322	54	32	comp92064_c0_seq1	0.25	0	0	0	0.5
comp92062_c0_seq1	peptidylprolyl isomerase	283	gi|348669548|gb|EGZ09370.1|hypothetical protein PHYSODRAFT_521528 [Phytophthora sojae]	EGZ09370	2.89889e-31	85	139.043	94	80	comp92062_c0_seq1	0	0	0	0	0.6
comp92061_c0_seq1	translation initiation factor if-	220	gi|348685797|gb|EGZ25612.1|hypothetical protein PHYSODRAFT_486668 [Phytophthora sojae]	EGZ25612	8.79731e-07	60	57.7658	75	45	comp92061_c0_seq1	0	0	0	0	0.54
comp9206_c0_seq1	protein	532	gi|290989712|ref|XP_002677481.1|hypothetical protein NAEGRDRAFT_79614 [Naegleria gruberi] >gi|284091089|gb|EFC44737.1| hypothetical protein NAEGRDRAFT_79614 [Naegleria gruberi]	XP_002677481	1.6631e-83	98	312.768	159	157	comp9206_c0_seq1	0	0.1	0	0.96	0.29
comp92058_c0_seq1	phox domain-containing partial	201	gi|348681908|gb|EGZ21724.1|hypothetical protein PHYSODRAFT_490853 [Phytophthora sojae]	EGZ21724	6.58149e-23	86	111.309	65	56	comp92058_c0_seq1	0	0	0	0	0
comp92054_c0_seq1	mitogen-activated protein kinase 6	221	gi|326926601|ref|XP_003209487.1|PREDICTED: mitogen-activated protein kinase 6-like [Meleagris gallopavo]	XP_003209487	6.46397e-34	100	147.902	73	73	comp92054_c0_seq1	0	0	0	0	0
comp92053_c0_seq1	conserved hypothetical protein	327	gi|301121284|ref|XP_002908369.1|conserved hypothetical protein [Phytophthora infestans T30-4] >gi|262103400|gb|EEY61452.1| conserved hypothetical protein [Phytophthora infestans T30-4]	XP_002908369	1.79963e-20	71	103.219	104	74	comp92053_c0_seq1	0	0	0	0	0.51
comp92047_c0_seq1	hypothetical protein PHYSODRAFT_478295	250	gi|348685016|gb|EGZ24831.1|hypothetical protein PHYSODRAFT_478295 [Phytophthora sojae]	EGZ24831	3.44838e-24	91	115.546	67	61	comp92047_c0_seq1	0	0	0	0	0.46
comp92046_c0_seq1	predicted protein	217	gi|326526137|dbj|BAJ93245.1|predicted protein [Hordeum vulgare subsp. vulgare]	BAJ93245	1.40007e-09	79	67.0106	48	38	comp92046_c0_seq1	0.28	0	0	0.28	0
comp92044_c0_seq1	dihydrolipoyl dehydrogenase	239	gi|261335772|emb|CBH18766.1|dihydrolipoyl dehydrogenase [Trypanosoma brucei gambiense DAL972] >gi|328683268|emb|CBX26647.1| lipoamide dehydrogenase [Trypanosoma brucei]	CBH18766	2.04249e-24	88	116.316	75	66	comp92044_c0_seq1	0	0	0	0.24	0.49
comp92043_c0_seq1	hypothetical protein PHYSODRAFT_297683	332	gi|348686572|gb|EGZ26387.1|hypothetical protein PHYSODRAFT_297683 [Phytophthora sojae]	EGZ26387	3.15292e-17	71	92.4337	108	77	comp92043_c0_seq1	0	0	0	0	0.66
comp92041_c0_seq1	major facilitator	506	gi|348664973|gb|EGZ04810.1|hypothetical protein PHYSODRAFT_320313 [Phytophthora sojae] >gi|348678322|gb|EGZ18139.1| hypothetical protein PHYSODRAFT_315122 [Phytophthora sojae]	EGZ04810	3.58511e-85	96	318.161	168	162	comp92041_c0_seq1	0	0	0	0	0.51
comp92040_c0_seq1	homebox domain-containing protein	272	gi|325194027|emb|CCA28131.1|conserved hypothetical protein [Albugo laibachii Nc14]	CCA28131	6.58086e-15	69	84.7297	94	65	comp92040_c0_seq1	0	0	0	0	0.63
comp9204_c0_seq1	hypothetical protein CHGG_02445	355	gi|116206304|ref|XP_001228961.1|hypothetical protein CHGG_02445 [Chaetomium globosum CBS 148.51] >gi|88183042|gb|EAQ90510.1| hypothetical protein CHGG_02445 [Chaetomium globosum CBS 148.51]	XP_001228961	1.27835e-50	98	203.371	96	95	comp9204_c0_seq1	0	0	0	0	0
comp92033_c0_seq1	phosphatidylinositol-4-phosphate 5-	233	gi|348669184|gb|EGZ09007.1|hypothetical protein PHYSODRAFT_305810 [Phytophthora sojae]	EGZ09007	9.88513e-19	81	97.4413	59	48	comp92033_c0_seq1	0	0	0	0	0.25
comp92030_c0_seq1	protein disulfide isomerase-like 2-1-like	261	gi|167521686|ref|XP_001745181.1|hypothetical protein [Monosiga brevicollis MX1] >gi|163776139|gb|EDQ89759.1| predicted protein [Monosiga brevicollis MX1]	XP_001745181	1.25132e-21	72	107.071	87	63	comp92030_c0_seq1	0.22	0	0	0	0.22
comp92027_c0_seq1	dimeric dihydrodiol	315	gi|348679591|gb|EGZ19407.1|hypothetical protein PHYSODRAFT_496155 [Phytophthora sojae]	EGZ19407	2.49695e-13	58	60.8474	70	41	comp92027_c0_seq1	0	0	0	0.17	0.53
comp92025_c0_seq1	dd3_dicdi ame: full=protein dd3-3 flags: precursor	269	gi|328865613|gb|EGG13999.1|hypothetical protein DFA_11760 [Dictyostelium fasciculatum]	EGG13999	1.16303e-19	68	100.523	85	58	comp92025_c0_seq1	0	0.21	0.42	0	0
comp92024_c0_seq1	hypothetical protein PHYSODRAFT_307569	276	gi|348666022|gb|EGZ05850.1|hypothetical protein PHYSODRAFT_307569 [Phytophthora sojae]	EGZ05850	1.07459e-25	78	120.553	92	72	comp92024_c0_seq1	0	0	0	0	0.21
comp92022_c0_seq1	60s ribosomal protein l2 l8	255	gi|358057369|dbj|GAA96718.1|hypothetical protein E5Q_03389 [Mixia osmundae IAM 14324]	GAA96718	1.34778e-31	89	140.198	84	75	comp92022_c0_seq1	0.23	0	0	0.23	0
comp92019_c0_seq1	undecaprenyl pyrophosphate	294	gi|348665565|gb|EGZ05394.1|hypothetical protein PHYSODRAFT_533495 [Phytophthora sojae]	EGZ05394	1.85185e-41	93	172.94	99	93	comp92019_c0_seq1	0	0	0	0	0.57
comp92018_c0_seq1	p-type atpase (p-atpase) superfamily	201	gi|301098414|ref|XP_002898300.1|phospholipid-transporting ATPase, putative [Phytophthora infestans T30-4] >gi|262105363|gb|EEY63415.1| phospholipid-transporting ATPase, putative [Phytophthora infestans T30-4]	XP_002898300	2.19305e-26	93	122.865	65	61	comp92018_c0_seq1	0	0	0	0	0.61
comp92017_c0_seq1	predicted protein	208	gi|290984063|ref|XP_002674747.1|predicted protein [Naegleria gruberi] >gi|284088339|gb|EFC42003.1| predicted protein [Naegleria gruberi]	XP_002674747	8.29017e-10	73	67.781	46	34	comp92017_c0_seq1	0	0	0	0.29	0.29
comp92015_c0_seq1	hypothetical protein PHYSODRAFT_553959	334	gi|348687564|gb|EGZ27378.1|hypothetical protein PHYSODRAFT_553959 [Phytophthora sojae]	EGZ27378	0.000887245	64	47.7506	53	34	comp92015_c0_seq1	0	0	0	0	0.66
comp92013_c0_seq1	auxin efflux carrier superfamily	213	gi|255941996|ref|XP_002561767.1|Pc16g14700 [Penicillium chrysogenum Wisconsin 54-1255] >gi|211586390|emb|CAP94140.1| Pc16g14700 [Penicillium chrysogenum Wisconsin 54-1255]	XP_002561767	5.54236e-06	60	55.0694	69	42	comp92013_c0_seq1	0	0	0	0	0
comp92012_c0_seq1	nadh dehydrogenase	233	gi|140969946|ref|NP_001077360.1|NADH dehydrogenase [ubiquinone] flavoprotein 3, mitochondrial isoform 2 [Mus musculus] >gi|81896440|sp|Q8BK30.1|NDUV3_MOUSE RecName: Full=NADH dehydrogenase [ubiquinone] flavoprotein 3, mitochondrial; AltName: Full=Complex I-9kD; Short=CI-9kD; AltName: Full=NADH-ubiquinone oxidoreductase 9 kDa subunit; Flags: Precursor >gi|26346294|dbj|BAC36798.1| unnamed protein p…	NP_001077360	7.55124e-27	100	124.405	57	57	comp92012_c0_seq1	0	0	0	0	0
comp92009_c0_seq1	hypothetical protein PHYSODRAFT_474308	207	gi|348688774|gb|EGZ28588.1|hypothetical protein PHYSODRAFT_474308 [Phytophthora sojae]	EGZ28588	4.54897e-08	70	62.003	51	36	comp92009_c0_seq1	0	0	0	0	0.59
comp92007_c0_seq1	tpa: mitochondrial carrier (afu_orthologue afua_2g09250)	211	gi|425773117|gb|EKV11489.1|hypothetical protein PDIG_50220 [Penicillium digitatum PHI26] >gi|425782245|gb|EKV20167.1| hypothetical protein PDIP_19460 [Penicillium digitatum Pd1]	EKV11489	3.02712e-20	90	102.449	70	63	comp92007_c0_seq1	0	0	0	0	0
comp92006_c0_seq1	conserved hypothetical protein	239	gi|325186109|emb|CCA20610.1|conserved hypothetical protein [Albugo laibachii Nc14]	CCA20610	1.73711e-07	73	60.077	53	39	comp92006_c0_seq1	0	0	0	0	0.49
comp92005_c0_seq1	rna-directed dna polymerase (reverse transcriptase) chromo zinc cchc-type peptidase active site polynucleotidyl ribonuclease h fold	465	gi|124359710|gb|ABN06064.1|RNA-directed DNA polymerase (Reverse transcriptase); Chromo; Zinc finger, CCHC-type; Peptidase aspartic, active site; Polynucleotidyl transferase, Ribonuclease H fold [Medicago truncatula]	ABN06064	7.88671e-08	46	61.2326	152	70	comp92005_c0_seq1	0.11	0.23	0	0	0
comp92004_c0_seq1	adp atp-translocator protein	237	gi|326498523|dbj|BAJ98689.1|predicted protein [Hordeum vulgare subsp. vulgare]	BAJ98689	8.32064e-26	100	120.939	61	61	comp92004_c0_seq1	0	0.25	0.25	0	0
comp92002_c0_seq1	ufm1-specific protease 2	240	gi|301114201|ref|XP_002998870.1|Ufm1-specific protease, putative [Phytophthora infestans T30-4] >gi|262110964|gb|EEY69016.1| Ufm1-specific protease, putative [Phytophthora infestans T30-4]	XP_002998870	4.70872e-21	83	105.145	60	50	comp92002_c0_seq1	0	0	0	0	0.73
comp92001_c0_seq1	citrate mitochondrial	275	gi|66820508|ref|XP_643860.1|citrate synthase, mitochondrial [Dictyostelium discoideum AX4] >gi|74857428|sp|Q553V1.1|CISYM_DICDI RecName: Full=Citrate synthase, mitochondrial; Flags: Precursor >gi|60471982|gb|EAL69936.1| citrate synthase, mitochondrial [Dictyostelium discoideum AX4]	XP_643860	1.231e-29	80	133.65	93	75	comp92001_c0_seq1	0	0	0	0	0.41
comp92_c0_seq2	component of cytosolic 80s ribosome and 40s small subunit	291	gi|302830943|ref|XP_002947037.1|component of cytosolic 80S ribosome and 40S small subunit [Volvox carteri f. nagariensis] >gi|300267444|gb|EFJ51627.1| component of cytosolic 80S ribosome and 40S small subunit [Volvox carteri f. nagariensis]	XP_002947037	1.13016e-30	96	137.117	85	82	comp92_c0_seq2	0	0.19	0	0.38	0.19
comp92_c0_seq1	component of cytosolic 80s ribosome and 40s small subunit	257	gi|302830943|ref|XP_002947037.1|component of cytosolic 80S ribosome and 40S small subunit [Volvox carteri f. nagariensis] >gi|300267444|gb|EFJ51627.1| component of cytosolic 80S ribosome and 40S small subunit [Volvox carteri f. nagariensis]	XP_002947037	2.21389e-34	92	149.443	82	76	comp92_c0_seq1	0.23	0	0	0.22	0.67
comp91997_c0_seq1	rho gtpase rho1	240	gi|384496354|gb|EIE86845.1|GTP-binding protein rhoA [Rhizopus delemar RA 99-880]	EIE86845	9.77283e-35	92	150.599	79	73	comp91997_c0_seq1	0	0.25	0.24	0	0
comp91993_c0_seq1	similar to An09g01230	247	gi|358373620|dbj|GAA90217.1|similar to An09g01230 [Aspergillus kawachii IFO 4308]	GAA90217	1.90098e-06	63	56.6102	55	35	comp91993_c0_seq1	0	0	0	0	0
comp91992_c0_seq1	40s ribosomal protein s25-2	221	gi|313586507|gb|ADR71264.1|40S ribosomal protein S25A [Hevea brasiliensis]	ADR71264	1.07291e-12	83	77.411	56	47	comp91992_c0_seq1	0	0	0	0.27	0
comp91991_c0_seq1	endo1 putative	254	gi|325186081|emb|CCA20582.1|endo1 putative [Albugo laibachii Nc14]	CCA20582	2.46193e-25	77	119.398	81	63	comp91991_c0_seq1	0	0	0	0	0.46
comp9199_c0_seq1	hcp beta-lactamase-like protein	557	gi|348686360|gb|EGZ26175.1|hypothetical protein PHYSODRAFT_486146 [Phytophthora sojae]	EGZ26175	7.53903e-72	80	274.248	184	148	comp9199_c0_seq1	0.09	0	0.09	0	0.93
comp91988_c0_seq1	hypothetical protein PHYSODRAFT_565715	207	gi|348666908|gb|EGZ06734.1|hypothetical protein PHYSODRAFT_565715 [Phytophthora sojae]	EGZ06734	7.26254e-06	67	54.6842	46	31	comp91988_c0_seq1	0	0	0	0.29	0.29
comp91987_c0_seq1	hypothetical protein PHYSODRAFT_437808	347	gi|348688964|gb|EGZ28778.1|hypothetical protein PHYSODRAFT_437808 [Phytophthora sojae]	EGZ28778	1.29719e-26	68	123.635	113	77	comp91987_c0_seq1	0	0	0	0	0.47
comp91985_c0_seq1	succinyl- synthetase subunit beta	211	gi|375011484|ref|YP_004988472.1|succinyl-CoA synthetase subunit beta [Owenweeksia hongkongensis DSM 17368] >gi|359347408|gb|AEV31827.1| succinyl-CoA synthetase, beta subunit [Owenweeksia hongkongensis DSM 17368]	YP_004988472	1.0134e-07	73	60.8474	61	45	comp91985_c0_seq1	0	0	0	0.29	0
comp91982_c0_seq1	ribosomal protein l5	376	gi|122050162|sp|Q4KTI3.1|RL5_SUBDORecName: Full=60S ribosomal protein L5 >gi|61654618|gb|AAX48835.1| L5 [Suberites domuncula]	Q4KTI3	2.78275e-37	87	159.073	94	82	comp91982_c0_seq1	0	0	0.14	0	0.43
comp91981_c0_seq1	delta 5 fatty acid desaturase	209	gi|301121106|ref|XP_002908280.1|GPI-anchored wall transfer protein 1, putative [Phytophthora infestans T30-4] >gi|262103311|gb|EEY61363.1| GPI-anchored wall transfer protein 1, putative [Phytophthora infestans T30-4]	XP_002908280	5.535e-22	84	108.227	69	58	comp91981_c0_seq1	0	0	0	0	0.58
comp91980_c0_seq1	ferredoxin-nadp reductase	204	gi|145356020|ref|XP_001422240.1|predicted protein [Ostreococcus lucimarinus CCE9901] >gi|144582480|gb|ABP00557.1| predicted protein [Ostreococcus lucimarinus CCE9901]	XP_001422240	2.11229e-29	94	132.88	67	63	comp91980_c0_seq1	0.31	0	0	0	0
comp9198_c0_seq1	cathepsin o	359	gi|189528132|ref|XP_695717.3|PREDICTED: cathepsin O [Danio rerio]	XP_695717	3.3771e-11	55	72.4034	113	63	comp9198_c0_seq1	0	0	0.15	0.45	0
comp91979_c0_seq1	hypothetical protein PHYSODRAFT_482732	230	gi|348684437|gb|EGZ24252.1|hypothetical protein PHYSODRAFT_482732 [Phytophthora sojae]	EGZ24252	4.02688e-20	78	102.064	74	58	comp91979_c0_seq1	0	0	0	0	0.51
comp91973_c0_seq1	fructose-bisphosphate aldolase	288	gi|296317256|ref|NP_001171728.1|fructose-bisphosphate aldolase [Saccoglossus kowalevskii]	NP_001171728	5.28759e-28	76	128.257	95	73	comp91973_c0_seq1	0	0.2	0	0	0.39
comp91972_c0_seq1	40s ribosomal protein s15	218	gi|27923849|sp|Q945U1.1|RS15_ELAOLRecName: Full=40S ribosomal protein S15 >gi|15425963|gb|AAK97632.1| 40S ribosomal protein S15 [Elaeis oleifera] >gi|192910788|gb|ACF06502.1| 40S ribosomal protein S15 [Elaeis guineensis]	Q945U1	6.9324e-17	90	91.2781	53	48	comp91972_c0_seq1	0	0.28	0	0	0
comp91970_c0_seq1	predicted protein	240	gi|290999044|ref|XP_002682090.1|predicted protein [Naegleria gruberi] >gi|284095716|gb|EFC49346.1| predicted protein [Naegleria gruberi]	XP_002682090	5.2061e-20	78	101.679	80	63	comp91970_c0_seq1	0	0	0	0	0.49
comp91969_c0_seq1	enoyl- hydratase	211	gi|290978716|ref|XP_002672081.1|hypothetical protein NAEGRDRAFT_72811 [Naegleria gruberi] >gi|284085655|gb|EFC39337.1| hypothetical protein NAEGRDRAFT_72811 [Naegleria gruberi]	XP_002672081	3.44744e-32	98	142.124	70	69	comp91969_c0_seq1	0	0	0	0	0.57
comp91968_c0_seq1	calreticulin precursor	218	gi|291292322|gb|ADD92029.1|calreticulin [Entamoeba histolytica HM-1:IMSS]	ADD92029	9.67336e-19	87	97.4413	71	62	comp91968_c0_seq1	0	0	0.28	0	0
comp91967_c0_seq1	protein	202	gi|294086015|ref|YP_003552775.1|NADH-dependent Flavin Oxidoreductase [Candidatus Puniceispirillum marinum IMCC1322] >gi|292665590|gb|ADE40691.1| putative NADH-dependent Flavin Oxidoreductase [Candidatus Puniceispirillum marinum IMCC1322]	YP_003552775	0.000138323	63	50.447	65	41	comp91967_c0_seq1	0	0	0	0	0.6
comp91965_c0_seq1	hypothetical protein PHYSODRAFT_564269	326	gi|348669982|gb|EGZ09804.1|hypothetical protein PHYSODRAFT_564269 [Phytophthora sojae]	EGZ09804	4.88951e-26	71	121.709	105	75	comp91965_c0_seq1	0	0	0	0	0.51
comp91963_c0_seq1	hypothetical protein GUITHDRAFT_151502	267	gi|428180430|gb|EKX49297.1|hypothetical protein GUITHDRAFT_151502 [Guillardia theta CCMP2712]	EKX49297	2.69063e-16	65	89.3521	80	52	comp91963_c0_seq1	0	0	0	0.85	0
comp91962_c0_seq1	kinesin-like protein	201	gi|348676320|gb|EGZ16138.1|hypothetical protein PHYSODRAFT_250955 [Phytophthora sojae]	EGZ16138	6.61842e-15	93	84.7297	45	42	comp91962_c0_seq1	0	0	0	0	0.61
comp91961_c0_seq1	snc domain-containing protein	260	gi|290978858|ref|XP_002672152.1|SNc domain-containing protein [Naegleria gruberi] >gi|284085726|gb|EFC39408.1| SNc domain-containing protein [Naegleria gruberi]	XP_002672152	8.95716e-36	94	154.066	86	81	comp91961_c0_seq1	0	0	0	0.22	0.44
[truncated: 89,781 more rows]
