# Supplementary material for: Uniconazole-induced starch accumulation in the bioenergy crop duckweed (Landoltia punctata) I: transcriptome analysis of the effects of uniconazole on chlorophyll and endogenous hormone biosynthesis
Source: Biotechnol Biofuels. 2015 Apr 2;8:57. doi: 10.1186/s13068-015-0246-7 (PMC4392464; doi:10.1186/s13068-015-0246-7)
Supplement: Additional file 2: Table S2. — Expression levels of several plant hormone metabolism pathway related genes. [file 13068_2015_246_MOESM2_ESM.xls]

## Sheet: Sheet1
Table4.Expression levels of several plant hormone metabolism pathway related genes
Gene name	Sequence ID	EC number	Expression levels
			0h	2h	5h	72h	240h
adenylate isopentenyltransferase (cytokinin synthase)	comp39045_c1_seq1	EC：2.5.1.27	4.44	3.36	2.59	4.51	3.73
	comp16957_c0_seq2		4.01	4.86	6.18	21.18	24.1
	comp16957_c0_seq1		2.93	4.95	3.41	12.96	19.04
tRNA dimethylallyltransferase	comp16957_c0_seq1	EC:2.5.1.75	2.93	4.95	3.41	12.96	19.04
	comp37747_c1_seq1		0.86	1.04	0	0	0
	comp37747_c1_seq2		0.1	0	0	0.36	0.07
	comp37747_c1_seq3		2.76	3.43	2.25	2.9	2.5
	comp37747_c1_seq4		0	0	0.24	0	0.24
	comp37747_c1_seq5		2.8	3.65	4.09	4	2.78
	comp37747_c1_seq6		0	0.33	0	0	0.16
	comp37747_c1_seq7		0.69	0.27	0	0	0.52
	comp37747_c1_seq8		0	0	0.77	0.19	0
	comp43025_c0_seq1		8.61	9.87	7.55	6.74	6.61
cytokinin trans-hydroxylase	comp31860_c1_seq1	EC:1.5.99.12	2.77	3.87	2.52	0.68	1.33
cytokinin dehydrogenase	comp28443_c0_seq2	EC:1.5.99.12	0.15	0.54	0	0.47	0
	comp28443_c0_seq3		0.26	1.33	1.16	2.49	2.48
	comp28443_c0_seq4		2.79	2.97	2.27	6.12	2.79
	comp34394_c0_seq1		0	0.3	0.09	0.83	0.4
	comp34394_c0_seq2		0.86	0.38	0.43	4.27	2.46
	comp34649_c0_seq1		0.01	0.46	0.01	0.32	0.28
	comp34649_c0_seq2		2.03	0.65	1.11	2.35	2.27
	comp34649_c0_seq3		0.21	0.69	0.3	0.31	1.13
	comp34649_c0_seq4		0.15	0.01	0.1	0	0.15
	comp35218_c0_seq1		1.16	1.47	0	0.24	0.64
	comp35218_c0_seq2		2.7	3.19	4.26	2.72	1.09
	comp35218_c0_seq3		0.09	0.04	1.99	0.36	0.08
	comp36625_c0_seq1		0.69	0.19	0.37	0.18	0.06
	comp36625_c1_seq1		0	0.1	0	0	0
	comp36625_c1_seq3		0.35	0	0	0	0
	comp36625_c1_seq4		0.46	0.02	0.48	0	0
	comp36625_c1_seq5		0	0.01	0.23	0	0.11
	comp36625_c1_seq6		0.56	0.34	0.5	0.06	0.12
	comp36625_c1_seq7		0.49	0.3	0	0	0
	comp36625_c1_seq8		0	0.21	0	0	0.1
zeaxanthin epoxidase	comp34421_c0_seq1	EC:1.14.13.90	1.58	1.21	1.02	2.44	2.23
	comp41219_c0_seq1		127.95	183.54	52.73	43.81	51.6
9-cis-epoxycarotenoid dioxygenase	comp41163_c0_seq1	EC:1.13.11.51	83.64	184.4	66.74	98.03	81.98
	comp17207_c0_seq2		1.47	6.43	8.81	2.81	2.55
	comp31538_c0_seq1		0.21	0.21	0.15	0.61	2.35
	comp31538_c1_seq1		0.11	0.32	0.21	0.32	1.5
	comp32772_c0_seq1		0.13	0.29	0.78	0.04	0.27
	comp35406_c0_seq1		2.26	0.52	0.37	0.74	1.3
	comp35406_c0_seq2		13.9	4.38	9.22	3.96	1.95
	comp40136_c1_seq1		4.86	5.75	2.52	5.61	9.46
	comp43753_c0_seq1		0.68	0.22	0.22	0.22	0.22
	comp43891_c0_seq1		6.82	2.18	2.33	6.45	3.81
	comp44848_c0_seq1		0.08	0.43	1.08	1.41	7.52
	comp47836_c0_seq1		0.08	0	0.15	0.08	0.15
	comp49657_c0_seq1		0.42	0.1	0	0	0
	comp51307_c0_seq1		0.24	0.16	0.08	0	0
xanthoxin dehydrogenase	comp41786_c0_seq1	EC:1.1.1.288	32.32	30.28	41.71	39.45	54.08
ent-copalyl diphosphate synthase	comp56552_c0_seq1	EC:5.5.1.13	0.38	0.37	0	0	0
	comp34724_c0_seq1		1.03	0.7	0.23	0.26	0.21
ent-kaurene synthase	comp33976_c0_seq2	EC:4.2.3.19	0.18	0	0.07	0.2	0.23
	comp33976_c0_seq1		0.5	0.49	0.17	0.44	0.66
ent-kaurene oxidase	comp39102_c0_seq9	EC:1.14.13.78	1.89	2.49	2.22	1.81	1.24
	comp39102_c0_seq11		2.24	1.14	2.67	0.9	2.05
	comp39102_c0_seq6		0	0.78	0	0	0
	comp39102_c0_seq47		0	1.06	0.86	0	0
	comp39102_c0_seq41		3.75	5.15	4.68	6.48	2.92
	comp39102_c0_seq4		0	0	0	0.18	0
	comp39102_c0_seq38		1.17	0	0.48	0	0.28
	comp39102_c0_seq31		0	2.06	0	0.76	0
	comp39102_c0_seq26		0	0	0	0.54	0
	comp39102_c0_seq22		0.17	0.2	0	0	0
	comp39102_c0_seq14		0	0	1.53	0	0.41
ent-kaurenoic acid hydroxylase	comp17707_c0_seq1	EC:1.14.13.79	10.35	5.93	6.12	7.45	5.51
gibberellin 20-oxidase	comp48905_c0_seq1	EC:1.14.11.12	0.74	0.37	0.3	0.36	0.06
	comp36626_c0_seq1		11.49	8.65	3.71	1.62	0.61
	comp20963_c0_seq2		19.77	8.17	16.43	4.86	4.33
	comp20963_c0_seq1		0.78	0	0.47	0	0
gibberellin 2-oxidase	comp34156_c3_seq2	EC:1.14.11.13	3.65	4.74	2.71	9.34	8.85
	comp34156_c0_seq3		3.02	2.75	1.94	0.27	0.79
	comp34156_c0_seq2		0.31	0.35	0	0.73	0.22
	comp34156_c0_seq1		3.81	5.77	5.27	18.6	16.05
	comp32024_c0_seq5		0	0	0	0	0.38
	comp32024_c0_seq4		0.79	0.28	0.43	0.55	0.54
	comp32024_c0_seq3		0	0	0	0	0.22
	comp32024_c0_seq2		0.05	0.54	0.88	0	0.01
	comp32024_c0_seq1		0	0.34	0	0.79	0.29
	comp27920_c0_seq2		0.43	0.32	0.45	0.46	0.44
	comp27920_c0_seq1		8.88	5.28	4.16	4.46	5.51
gibberellin 3-beta-dioxygenase	comp43948_c0_seq1	EC:1.14.11.15	0.63	0.42	2.5	0.76	0.96
