# Supplementary material for: Uniconazole-induced starch accumulation in the bioenergy crop duckweed (Landoltia punctata) I: transcriptome analysis of the effects of uniconazole on chlorophyll and endogenous hormone biosynthesis
Source: Biotechnol Biofuels. 2015 Apr 2;8:57. doi: 10.1186/s13068-015-0246-7 (PMC4392464; doi:10.1186/s13068-015-0246-7)
Supplement: Additional file 3: Table S3. — Expression levels of some chlorophyll biosynthesis related genes. [file 13068_2015_246_MOESM3_ESM.xls]

## Sheet: Sheet1
Table2. Expression levels of some chlorophyll biosynthesis related genes
Gene name	Sequence ID	EC number	Expression levels
			0h	2h	5h	72h	240h
glutamyl-tRNA reductase	comp16336_c0_seq2	EC:1.2.1.70	8.54	18.85	28.07	28.39	34.95
	comp16336_c0_seq1		46.88	42.22	67.67	90.7	80.01
glutamate-1-semialdehyde 2,1-aminomutase	comp16364_c0_seq1	EC:5.4.3.8	78.52	93.7	121.6	53.77	69.18
porphobilinogen synthase	comp32301_c0_seq2	EC:4.2.1.24	150.12	153.87	142.27	71.09	56.73
porphobilinogen snthase	comp32301_c0_seq1		18.82	13.69	9.31	12.13	15.91
hydroxymethylbilane synthase	comp16335_c1_seq1	EC:2.5.1.61	186.01	241.55	253.43	97.09	109.91
uroporphyrinogen-III synthase	comp43054_c0_seq1	EC:4.2.1.75	22.92	22.91	19.41	4.72	6.72
uroporphyrinogen decarboxylase	comp50459_c0_seq1	EC:4.1.1.37	0.06	0.06	0	0	2
	comp41061_c0_seq1		151.64	241	219.12	90.72	107.96
	comp37936_c0_seq5		9.39	0.06	6.69	0	0
	comp37936_c0_seq3		48.17	38.51	40.83	13.4	13.7
	comp37936_c0_seq2		2.68	5.99	0.04	2.75	3.02
	comp37936_c0_seq1		9.8	16.7	11.32	1.15	0
	comp28277_c0_seq1		0.08	0.07	0	0	2.69
coproporphyrinogen III oxidase	comp63753_c0_seq1	EC:1.3.3.3	0	0	0	0	0.62
	comp61617_c0_seq1		0	0	0	0	0.77
	comp41072_c0_seq1		168.37	243.86	208.14	115.27	146.32
	comp23049_c0_seq1		0	0	0.11	0.16	1.18
oxygen-dependent protoporphyrinogen oxidase	comp34011_c0_seq9	EC:1.3.3.4	1.44	2.25	0.93	0	0
	comp34011_c0_seq8		0	0	0	0	0.11
	comp34011_c0_seq7		0.07	0.25	0.14	0	0
	comp34011_c0_seq6		0.01	0.2	0.21	0.03	0.08
	comp34011_c0_seq5		0.7	0.94	1.55	0	0
	comp34011_c0_seq4		0	0.3	0.61	0	0
	comp34011_c0_seq3		0.23	0	0	0	0.77
	comp34011_c0_seq2		5.43	4.23	2.65	1	0.28
	comp34011_c0_seq13		0	0.03	0.14	0	0
	comp34011_c0_seq12		0.01	0.86	0.53	0.15	0.08
	comp34011_c0_seq11		2.03	2.01	2.36	0.07	0.44
	comp34011_c0_seq10		6.7	11.59	13.41	6.38	6.93
	comp34011_c0_seq1		1.38	0.87	0.94	0.34	0.45
magnesium chelatase subunit I	comp41026_c0_seq1	EC:6.6.1.1	164.89	212.14	240.67	76.11	112.96
magnesium chelatase subunit D	comp38787_c0_seq1		97.6	77.04	83.64	33.56	27.04
magnesium chelatase subunit H	comp31398_c0_seq1		205.06	148.97	25.58	3.49	6.91
magnesium-protoporphyrin O-methyltransferase	comp41287_c0_seq1	EC:2.1.1.11	81.38	90.95	97	17.62	24.64
magnesium-protoporphyrin IX monomethyl ester (oxidative) cyclase	comp40793_c0_seq1	EC:1.14.13.81	500.26	581.27	159.55	110.52	126.77
divinyl reductase	comp42644_c0_seq1	EC:1.3.1.75	18.37	23.46	9.62	4	3.9
protochlorophyllide reductase	comp40956_c0_seq1	EC:1.3.1.33	229.54	329.28	152.34	114.58	129.82
	comp35075_c0_seq1		330.67	737.79	164.58	79.44	171.38
chlorophyll synthase	comp41180_c0_seq1	EC:2.5.1.62	63.27	76.7	93.09	45.24	58.85
chlorophyllide a oxygenase	comp40234_c1_seq8	EC:1.14.13.122	0.64	0.02	0	0	0
	comp40234_c1_seq77		0.47	0.38	0	0	0
	comp40234_c1_seq76		3.94	4.43	1.44	2	6.41
	comp40234_c1_seq74		0	0.18	0.34	0.13	0.78
	comp40234_c1_seq73		3.18	3.25	3.45	3.67	10.01
	comp40234_c1_seq71		21.81	0.03	0	0	0
	comp40234_c1_seq70		0.13	0	0	0	0
	comp40234_c1_seq7		0	0	0	0	0.01
	comp40234_c1_seq69		0	0	0	0.09	0
	comp40234_c1_seq67		0.01	1.38	0.43	0.8	1.5
	comp40234_c1_seq66		0.09	0.1	0.08	0.01	0.59
	comp40234_c1_seq65		0.07	0	0	0	0
	comp40234_c1_seq64		0.37	0.48	0.46	0.2	0.16
	comp40234_c1_seq61		1.41	0.61	0	0	0
	comp40234_c1_seq60		4.76	0	0	0	0
	comp40234_c1_seq6		0.04	0.06	0	0	0
	comp40234_c1_seq59		0.37	0.01	0	0	0
	comp40234_c1_seq56		0.31	5.16	6.06	5.64	4.91
	comp40234_c1_seq55		0	0.03	0	0	0
	comp40234_c1_seq54		0.59	0	0	0	0
	comp40234_c1_seq53		0.33	0.97	0.48	0.11	0
	comp40234_c1_seq52		0.42	0.59	0.35	0.03	2.45
	comp40234_c1_seq46		4.69	0.3	0	0	0
	comp40234_c1_seq45		1.56	6.09	2.64	0.74	0
	comp40234_c1_seq44		0.12	1.62	0.15	0.05	0
	comp40234_c1_seq43		0.67	2.46	0.7	1.48	3.95
	comp40234_c1_seq42		0	0.06	0	0.08	0.2
	comp40234_c1_seq40		0.29	0.09	0	0	0
	comp40234_c1_seq39		0.06	0.81	1.15	0.89	1.02
	comp40234_c1_seq38		0.15	0.15	0	0	0
	comp40234_c1_seq36		1.68	2.67	2.13	1	0.71
	comp40234_c1_seq35		1.63	0.06	0	0	0
	comp40234_c1_seq33		0.12	0	0	0	0
	comp40234_c1_seq29		6.41	0.01	0	0	0
	comp40234_c1_seq28		0.02	0.78	0.85	1.1	1.5
	comp40234_c1_seq26		0.12	0	0	0	0
	comp40234_c1_seq25		0.02	0.01	0.03	0.01	0.3
	comp40234_c1_seq22		7.26	6.59	6.58	5.53	2.54
	comp40234_c1_seq21		0.2	0.34	0	0	0
	comp40234_c1_seq20		0.13	0.31	0.34	0.64	0.11
	comp40234_c1_seq2		1.59	1.09	1.29	0.88	0.58
	comp40234_c1_seq18		1.38	0.01	0	0	0
	comp40234_c1_seq14		0.7	0.9	0	0	0
	comp40234_c1_seq12		1.01	0.05	0	0	0
	comp30817_c2_seq1		63.52	44.59	9.79	5.5	5.38
ferrochelatase	comp16802_c0_seq1	EC:4.99.1.1	87.91	60.51	83.11	27.5	29.01
